# Supplementary material for: Crowd Sourcing a New Paradigm for Interactome Driven Drug Target Identification in Mycobacterium tuberculosis
Source: PLoS One. 2012 Jul 11;7(7):e39808. doi: 10.1371/journal.pone.0039808 (PMC3395720; doi:10.1371/journal.pone.0039808)
Supplement: Table S1 — The annotations in the data structure format described in Table 1 . This data may be searched in customized manner using the IPW web-interface (http://crdd.osdd.net/servers/ipw). (XLSX) [file pone.0039808.s001.xlsx]

## Sheet: IPW_Interactome
Rv ID	Gene Name	Pathway Name/KEGG ID	Gene Function	Interacting Partners	Type of Interaction	Nature of Interaction	Method for inferring interaction	Type of Evidence	PubMed ID/Link to the source	Email of the Annotator
Rv0001	dnaA	03030 (DNA replication)	CHROMOSOMAL REPLICATION INITIATOR PROTEIN DNAA	DNA; ATP	Protein – Nucleic Acid (P-NA)	Functional Linkage (Transcription)	Footprinting	IMP	PMID: 16553890; PMID: 10375628; PMID: 19127296; http://www.im.microbios.org/1301/IM1301_0009.pdf; PMID: 11931658	vmevada102@gmail.com
Rv0001	dnaA	03030 (DNA replication)	CHROMOSOMAL REPLICATION INITIATOR PROTEIN DNAA	Rv0058	Protein-Protein (P-P)	Structural Complex (one of a pair)	Yeast two-hybrid (Physical interaction)	IPI	PMID: 19961412	vmevada102@gmail.com
Rv0002	dnaN	00230 Purine metabolism; 00240 Pyrimidine metabolism; 03030 DNA replication	DNA polymerase III subunit beta	DNA	Protein – Nucleic Acid (P-NA)	Transient complex		NAS	PMID: 17360841; PMID: 19805901; PMID: 10921952	singhpankaj2116@gmail.com
Rv0003	recF	03440 (Homologous recombination)	DNA replication and repair protein recF	Rv2737c; Rv2362c; Rv3715c	Protein-Protein (P-P)	structural complex (one of many)		TAS	PMID: 9781872; PMID: 20455546	singhpankaj2116@gmail.com
Rv0003	recF	03440 (Homologous recombination)	DNA replication and repair protein recF	DNA	Protein – Nucleic Acid (P-NA)	Transient complex		NAS	PMID: 9781872	shahanup86@gmail.com
Rv0003	recF	03440 (Homologous recombination)	DNA replication and repair protein recF	Rv0004	Protein-Protein (P-P)		Operon (Functional linkage)	NAS	PMID: 14654685	shahanup86@gmail.com
Rv0003	recF	03440 (Homologous recombination)	DNA replication and repair protein recF	Rv3286c	Protein-Protein (P-P)	Functional Linkage (Regulatory)	Co-expression (Functional linkage)	IEP	PMID: 17384187	shahanup86@gmail.com
Rv0004	Rv0004		CONSERVED HYPOTHETICAL PROTEIN	Rv0003	Protein-Protein (P-P)		Operon (Functional linkage)	NAS	PMID: 14654685	shahanup86@gmail.com
Rv0004	Rv0004	Transcription Regulation	CONSERVED HYPOTHETICAL PROTEIN	Rv0353	Protein-Protein (P-P)	Functional Linkage (Regulatory)	Co-expression (Functional linkage)	IEP	PMID: 12368446	shahanup86@gmail.com
Rv0005	gyrB	03030 (DNA replication)	dna gyrase (subunit b) gyrb (dna topoisomerase (atp-hydrolysing)) (dna topoisomerase ii) (type ii dna topoisomerase)	ATP; DNA	Protein – Nucleic Acid (P-NA)	Transient complex	Spectrophotometric/Structural Analysis	IDA	PMID: 19596812;PMID: 9687411; PMID: 16517119	vmevada102@gmail.com
Rv0005	gyrB	03030 (DNA replication)	dna gyrase (subunit b) gyrb (dna topoisomerase (atp-hydrolysing)) (dna topoisomerase ii) (type ii dna topoisomerase)	Rv0006	Protein-Protein (P-P)	Structural Complex(one of pair)	Affinity purification (Physical interaction)	IPI	PMID: 19596812;PMID: 9687411; PMID: 16517119; PMID: 8031045; PMID: 10970363; PMID: 20452372; PMID: 15047530; PMID: 11266418	vmevada102@gmail.com
Rv0006	gyrA	03030 (DNA replication)	DNA GYRASE (SUBUNIT A) GYRA (DNA TOPOISOMERASE (ATP-HYDROLYSING)) (DNA TOPOISOMERASE II) (TYPE II DNA TOPOISOMERASE)	ATP; dsDNA	Protein – Nucleic Acid (P-NA)	Transient complex		TAS	PMID: 11266418; PMID: 11277926; PMID: 9687411; PMID: 20452372	vmevada102@gmail.com
Rv0006	gyrA	03030 (DNA replication)	DNA GYRASE (SUBUNIT A) GYRA (DNA TOPOISOMERASE (ATP-HYDROLYSING)) (DNA TOPOISOMERASE II) (TYPE II DNA TOPOISOMERASE)	Rv0005	Protein-Protein (P-P)	Structural Complex(one of pair)	Affinity purification (Physical interaction)	IPI	PMID: 11266418; PMID: 11277926; PMID: 9687411	vmevada102@gmail.com
Rv0007	Rv0007		possible conserved membrane protein	Rv0006	Protein-Protein (P-P)	Structural Complex (one of many)		RCA	PMID: 17195476	gaat3s@gmail.com
Rv0008c	Rv0008c		possible membrane protein	Rv0010c;Rv0011c	Protein-Protein	Structural Complex (one of many)	Gene Neighborhood (Functional linkage)	NAS	http://www.nhmfl.gov/mediacenter/publications/reports/2007annualreport/2007-NHMFL-Report275.pdf	gaat3s@gmail.com
Rv0011c	Rv0011c	Cell division	ftsZ inhibitor protein	Rv0008c	Protein-Protein (P-P)	Structural Complex (one of a pair)	Structural analysis/spectrometric analysis	IDA	http://www.biomedsearch.com/sci/Structural-characterization-rv0008c-integral-membrane/0007462664.html; http://www.nhmfl.gov/mediacenter/publications/reports/2006annualreport/2006-NHMFL-Report253.pdf; PMID: 14640740	vmevada102@gmail.com
Rv0011c	Rv0011c	Cell division	putative septation inhibitor protein	Rv2150c	Protein-Protein (P-P)	Functional Linkage (Inhibits)		NAS	http://www.nhmfl.gov/mediacenter/publications/reports/2007annualreport/2007-NHMFL-Report275.pdf	priti.priety@gmail.com, ashwinigbhat@gmail.com
Rv0011c	Rv0011c	Cell division	putative septation inhibitor protein	Rv0352	Protein-Protein (P-P)	Functional Linkage (Regulatory)	Co-expression (Functional linkage)	IEP	PMID: 15207487	shahanup86@gmail.com
Rv0013	trpG;pabA	02020 (Two-component system)	ANTHRANILATE SYNTHASE COMPONENT II TRPG	Rv1609	Protein-Protein (P-P)	Structural Complex(one of pair)		NAS	PMID: 16508110; PMID: 18952181	shahanup86@gmail.com
Rv0013	trpG;pabA	02020 (Two-component system)	para-aminobenzoate synthase component II	Rv1005c	Protein-Protein (P-P)	Structural Complex(one of pair)	Co-occurrence (Functional linkage)	ISO	PMID: 16923875;PMID: 2656685; PMID: 2123867	shahanup86@gmail.com
Rv0014c	pknB	Signal transduction	transmembrane serine/threonine-protein kinase b pknB	Rv0016c	Protein-protein (P-P)	Functional linkage ( signaling)	Co-expression (Functional linkage)	IEP	PMID:16436437; PMID: 17148687	vmevada102@gmail.com
Rv0014c	pknB	Signal transduction	transmembrane serine/threonine-protein kinase b pknB	Rv0015c	Protein-protein (P-P)	Functional linkage ( signaling)	Affinity purification (Physical interaction); Spectrophotometric/Structural Analysis	IPI; IDA	PMID: 17148687 ; PMID: 15985609	vmevada102@gmail.com
Rv0014c	pknB	Signal transduction	transmembrane serine/threonine-protein kinase b pknB	Rv0014c	Protein-protein (P-P)	Functional linkage ( signaling)	Spectrophotometric/Structural Analysis	IDA	PMID: 17148687 ; PMID: 15985609
Rv0014c	pknB	Signal transduction	transmembrane serine/threonine-protein kinase b pknB	Rv1827	Protein-protein (P-P)	Functional linkage ( signaling)	Spectrophotometric/Structural Analysis	IDA	PMID: 15978616	akankshajain.21@gmail.com
Rv0014c	pknB	Signal transduction	transmembrane serine/threonine-protein kinase b pknB	Rv3221A	Protein-Protein (P-P)	Functional linkage ( signaling)	Affinity purification (Physical interaction)	IPI	PMID: 18728196
Rv0015c	pknA	Signal transduction	Transmembrane serine/threonine-protein kinase a pknA	Rv0014c	Protein-protein (P-P)	Functional linkage ( signaling)	Functional linkage (Co-expression)	IEP	PMID: 17148687;PMID: 15985609	vmevada102@gmail.com
Rv0015c	pknA	Signal transduction	transmembrane serine/threonine-protein kinase a pkna (protein kinase a) (stpk a)	Rv0015c	Protein-protein (P-P)	Functional linkage ( signaling)	Co-expression (Functional linkage)	IEP	PMID: 18199749	vmevada102@gmail.com
Rv0016c	pbpA	Peptidoglycan biosynthesis	probable penicillin-binding protein pbpa	Rv0014c	Protein-protein (P-P)	Functional Linkage (Activation)	Co-expression (Functional linkage)	IEP	PMID: 16436437	vmevada102@gmail.com
Rv0017c	rodA/ftsW	cell division	probable cell division protein rodA	Rv0016c	protein-protein	Functional Linkage (Regulatory)	Functional linkage (operon)	NAS	PMID: 16436437 ; PMID: 2644207	vmevada102@gmail.com
Rv0017c	rodA/ftsW	cell division	probable cell division protein rodA	Rv2150c	protein-protein	Structural Complex (one of a pair)	Affinity purification (Physical interaction)	IEP	PMID: 12101218	priyadarshinipriyanka2001@gmail.com
Rv0018c	pstP	STPK mediated signaling pathway	phosphoserine/threonine phosphatase pstp	Rv0015c ; Rv0014c	Protein-protein (P-P)	Functional linkage (signalling)	Spectrophotometric Analysis	IDA	PMID: 14575702 ; PMID: 12950916	vmevada102@gmail.com
Rv0019c	fhaB	STPK mediated signaling pathway	conserved protein with fha domain	Rv2939;Rv0014c	protein-protein	Functional Linkage (Signalling)	Spectrophotometric Analysis	IDA	PMID: 19826007	vmevada102@gmail.com
Rv0020c	fhaA	STPK mediated signaling pathway	Conserved hypothetical protein with fha domain, tb39.8	Rv0014c ; Rv0931c ; Rv1743 ; Rv1746	protein-protein	Functional Linkage (Signalling)	Affinity purification (Physical interaction)	IEP	PMID: 15987910	vmevada102@gmail.com
Rv0022c	whiB5		probable disulfide reductases	insulin	Protein - Protein	Transient complex	Spectrophotometric Analysis	IDA	PMID: 19016840	ak_air14@yahoo.com
Rv0023	Rv0023	transcription regulation	transcriptional regulatory protein	DNA	protein- nucleic acid	Functional Linkage (Regulatory)		NAS	PMID: 20585061;PMID:14977982	singhpankaj2116@gmail.com
Rv0031	Rv0031	Transposition	Probable remnant of A transposase	DNA	Protein – Nucleic Acid (P-NA)	Transient complex		ISS	http://pfam.sanger.ac.uk/search/sequence; phyre evalue=29 with 5% precision.	singhpankaj2116@gmail.com
Rv0035	fadD34	Q - Secondary metabolites biosynthesis	fatty-acid-CoA ligase	Rv3911	Protein- Protein	Functional linkage(Regulatory)	Co-expression (Functional linkage)	IEP	PMID: 17088352	priti.priety@gmail.com
Rv0036c	Rv0036c		Wyosine base formation domain protein	tRNA	protein-protein	Functional Linkage (Post-translational modification)	Co-expression (Functional linkage)	ISO	PMID: 14557599; PMID: 16162496; http://pfam.sanger.ac.uk/family/PF08608.5	singhpankaj2116@gmail.com
Rv0037c	Rv0037c	Drug efflux	PROBABLE CONSERVED INTEGRAL MEMBRANE PROTEIN	Macrolide Antibiotics	Protein-Small Molecule (metabolite) (P-M)	Transient complex	Co-occurrence (Functional linkage)	RCA	PMID: 12368430; PMID: 12520088	shahanup86@gmail.com
Rv0040c	mtc28	Host Pathogen interaction	SECRETED PROLINE RICH PROTEIN MTC28 (PROLINE RICH 28 KDA ANTIGEN)	Host's immune components	Protein-Protein (P-P)	Functional Linkage (Activation)	Affinity purification (Physical interaction)	IPI	PMID: 9393781; PMID: 17443846	shahanup86@gmail.com
Rv0042c	Rv0042c		POSSIBLE TRANSCRIPTIONAL REGULATORY PROTEIN (PROBABLY MARR-FAMILY)	DNA	Protein – Nucleic Acid (P-NA)	Functional Linkage (Regulatory)	Co-expression (Functional linkage)	IEP	PMID: 18052041; PMID: 12368430; PMID: 14763976	singhpankaj2116@gmail.com
Rv0043c	Rv0043c		PROBABLE TRANSCRIPTIONAL REGULATORY PROTEIN (PROBABLY GNTR-FAMILY)	DNA	Protein – Nucleic Acid (P-NA)	Functional Linkage (Regulatory)	Co-occurrence (Functional linkage)	RCA	PMID: 17194626; PMID: 12368430; PMID: 14763976	singhpankaj2116@gmail.com
Rv0044c	Rv0044c		Possible Oxidoreductase	Rv0045c	Protein - Protein	Functional Linkage(Operon)	Co-occurrence (Functional linkage)	RCA	PMID: 14763976	shahanup86@gmail.com
Rv0045c	Rv0045c	LIPID BIOSYNTHESIS	POSSIBLE HYDROLASE	Rv0044c	Protein - Protein	Functional Linkage(Operon)	Co-occurrence (Functional linkage)	RCA	PMID: 14763976	priti.priety@gmail.com, ashwinigbhat@gmail.com
Rv0046c	ino1;tbINO		myo-inositol-1-phosphate synthase INO1	Rv1963c	Protein-Protein (P-P)	Functional Linkage (Inhibition)		IMP	PMID: 19389781	shahanup86@gmail.com
Rv0047c	Rv0047c		DJ-1/PfpI family protein	Rv0046c; Rv0048c	Protein-Protein (P-P)	Functional Linkage(Operon)	Spectrophotometric/Structural Analysis	IDA	PMID: 14763976; PMID: 15066807	priti.priety@gmail.com
Rv0048c	Rv0048c		possible membrane protein	Rv0046c; Rv0047c	Protein-Protein (P-P)	Functional Linkage(Operon)	Spectrophotometric/Structural Analysis	IDA	17616581; PMID: 14763976; PMID: 15952732	priti.priety@gmail.com
Rv0050	ponA1	peptidoglycan synthesis	PROBABLE BIFUNCTIONAL PENICILLIN-BINDING PROTEIN 1A/1B PONA1 (MUREIN POLYMERASE) (PBP1): PENICILLIN-INSENSITIVE TRANSGLYCOSYLASE (PEPTIDOGLYCAN TGASE) + PENICILLIN-SENSITIVE TRANSPEPTIDASE (DD-TRANSPEPTIDASE)	Rv0016c; Penicillin	Protein-Small Molecule (metabolite) (P-M); Protein-Protein (P-P)	Functional Linkage (Binding)	Band Shift	IDA	PMID: 14654685; PMID: 20206184; PMID: 10582900	singhpankaj2116@gmail.com
Rv0052	Rv0052		Probable DJ-1/PfpI family protein	RNA	Protein – Nucleic Acid (P-NA)	Functional Linkage (Regulatory)		ISA	PMID: 8626329; http://pfam.sanger.ac.uk/family/PF01965.17; BLAST	singhpankaj2116@gmail.com
Rv0053	rpsF	03010 Ribosome	30S ribosomal protein S6	Rv0055; Rv0056	Protein-Protein (P-P)	Structural Complex (one of many)	Operon (Functional linkage)	ISO	PMID: 366612; PMID: 10493122; PMID: 10510226; PMID: 3528756	singhpankaj2116@gmail.com
Rv0053	rpsF	03010 Ribosome	30S ribosomal protein S6	RNA	Protein – Nucleic Acid (P-NA)	Transient complex		NAS	PMID: 366612; PMID: 10493122; PMID: 10510226; PMID: 3528756	singhpankaj2116@gmail.com
Rv0054	ssb	03030 DNA replication, 03430 Mismatch repair, 03440 Homologous recombination	single-stranded DNA-binding protein	DNA	Protein – Nucleic Acid (P-NA)	Transient complex	Spectrophotometric/Structural Analysis	IDA	PMID: 11443079; PMID: 12888346; PMID: 9781872; PMID: 14617159	singhpankaj2116@gmail.com
Rv0054	ssb		single-stranded DNA-binding protein	Rv0182c	Protein-Protein (P-P)	Functional Linkage (Regulatory)	Co-expression (Functional linkage)	IMP	PMID: 18039768	shahanup86@gmail.com
Rv0054	ssb	03030 DNA replication	single-stranded DNA-binding protein	Rv0054	Protein-Protein (P-P)		Yeast two-hybrid (Physical interaction)	IPI	PMID: 11807266; PMID: 12888346
Rv0055	rpsR	03010 Ribosome	PROBABLE 30S RIBOSOMAL PROTEIN S18[12]	Rv0053; Rv0056	Protein - Protein(P-P)	Structural Complex (one of many)	Operon (Functional Linkage)	ISO	PMID: 10476961; PMID: 3528756	vmevada102@gmail.com
Rv0055	rpsR	03010 Ribosome	PROBABLE 30S RIBOSOMAL PROTEIN S18[12]	RNA	Protein – Nucleic Acid (P-NA)	Transient complex	Operon (Functional Linkage)	NAS	PMID: 10476961; PMID: 3528756	vmevada102@gmail.com
Rv0056	rplI	03010 Ribosome	50S ribosomal protein L9	Rv0055; Rv0053	Protein - Protein(P-P)	Structural Complex (one of many)	Operon (Functional Linkage)	ISO	PMID: 3528756; PMID: 8306963	vmevada102@gmail.com
Rv0056	rplI	03010 Ribosome	50S ribosomal protein L9	RNA	Protein – Nucleic Acid (P-NA)	Transient complex	Operon (Functional Linkage)	NAS	PMID: 3528756; PMID: 8306963	shahanup86@gmail.com
Rv0058	dnaB	DNA replication	REPLICATIVE DNA HELICASE	Rv2343c	Protein - Protein(P-P)	Structural Complex (one of many)	Structural analysis	IDA	PMID: 18479467	vmevada102@gmail.com
Rv0059	Rv0059		hypothetical protein	opp (oligopeptide permease)	Protein-protein (P-P)	Functional Linkage (Regulated by )	Co-expression (Functional linkage)	IEP	PMID: 19671666	singhpankaj2116@gmail.com
Rv0060	Rv0060	03022 (Basal transcription factors)	probable ADP-ribose binding module	ADP-ribose	Protein-Small Molecule (metabolite) (P-M)	Transient complex	Spectrophotometric/Structural Analysis	ISO	BLAST ; PFAM ; PMID: 15902274	singhpankaj2116@gmail.com
Rv0063	Rv0063		Probable FAD oxidoreductase	FAD	Protein – Nucleic Acid (P-NA)	Functional Linkage (Activation)	Co-occurrence (Functional linkage)	ISO	BLAST; PFAM ; Wikipedia ; PMID: 10984479 ; PMID: 12809507	sourish10@gmail.com
Rv0064A	vapB1	Toxin - Antitoxin system	Antitoxin VapB1	Rv0065	Protein-Protein (P-P)	Functional Linkage (Regulatory)	Co-occurrence (Functional linkage)	ISO	PMID: 20011113	sourish10@gmail.com
Rv0065	Rv0065	TA System	toxin vapC1	Rv0064A	Protein-Protein (P-P)	Functional Linkage (Regulatory)	Co-occurrence (Functional linkage)	ISO	PMID: 20011113	singhpankaj2116@gmail.com
Rv0074	Rv0074	01100 (Metabolic pathways)	Amido Hydrolase family protein	Metal	Protein-Small Molecule (P-M)	Transient Complex		ISA	BLAST; PMID: 19438255; http://pfam.sanger.ac.uk/family/PF01979.13	yashabhasin@gmail.com
Rv0078	Rv0078	Transcription Regulation	possible TetR family transcriptional regulator	DNA	Protein-Nucleic Acid	Functional linkage(Regulatory)		ISA	PMID: 15944459 ;BLAST	harsharohiratruefriend@gmail.com
Rv0079	Rv0079	Translation	possible cytoplasmic translation factor	Ribosome	Protein – Nucleic Acid (P-NA)	Functional Linkage (Activation)	Structural Analysis	RCA	PMID: 19795912	priyadarshinipriyanka2001@gmail.com
Rv0080	Rv0080	Host Pathogen interaction	Probable pyridoxamine 5'-phosphate oxidase-related FMN- binding protein	INF-gamma	Protein-Protein (P-P)	Functional Linkage (Activation)	Affinity purification (Physical interaction)	IPI	http://www.faqs.org/patents/app/20080311159#ixzz0yw9ROTzf;	shahanup86@gmail.com
Rv0080	Rv0080	Host Pathogen interaction	Probable pyridoxamine 5'-phosphate oxidase-related FMN- binding protein	Rv3133c	Protein- Nucleic Acid (P-NA)	Functional Linkage (Regulatory)	Co-expression (Functional linkage)	IEP	http://www.faqs.org/patents/app/20080311159#ixzz0yw9ROTzf;	shahanup86@gmail.com
Rv0081	RV0081		probable DosR regulon-encoded protein	Rv3133c	protein-nucleic acid	functional linkage(Regulatory)		TAS	PMID: 19553548	harsharohiratruefriend@gmail.com
Rv0085	hycP		hydrogenase hycp	Rv0086	Protein-Protein	Structural Complex(one of pair)	Operon(Functional Linkage)	IGC	PMID: 20062806;PMID: 19664275	vmevada102@gmail.com
Rv0086	hycQ		possible hydrogenase hycq	Rv0085	Protein-Protein	Structural Complex(one of pair)	Operon(Functional Linkage)	IGC	PMID: 19664275	vmevada102@gmail.com
Rv0088	Rv0088	polyketide synthesis.	Probable Polyketide cyclase / dehydrase	Lipid	Protein - Lipid	Transient Complex	Sequence Analysis	ISS	PMID: 16511226, http://pfam.sanger.ac.uk/family/PF10604.2	gaurisd10@gmail.com
Rv0091	mtn	Cysteine and methionine metabolism	bi-functional 5'-methylthioadenosine/S-adenosylhomocysteine nucleosidase	Rv3248c	protein-protein (P-P)	Structural Complex (one of a pair)	Co-purification	TAS	PMID: 17115689	raj252000@gmail.com
Rv0093c	Rv0093c	Transcription	Probable anti sigma factor	Rv2069	Protein-Protein (P-P)	Functional linkage (inhibits)	In silico analysis	TAS	PMID: 17145760	gaurisd10@gmail.com
Rv0094c	Rv0094c	DNA Modification	Conserved Hypothetical Protein (probable 13E12 repeat family (HNH endonuclease))	phiRv1 (DNA)	Protein - Nucleic Acid	Structural Complex	PCR	IDA	PMID: 12354222	gaurisd10@gmail.com
Rv0095c	Rv0095c		conserved hypothetical protein	Rv2069	Protein-protein (P-P)	Functional Linkage (Regulatory)	ChIP (Physical Interaction)	IPI	PMID: 17158685	gaurisd10@gmail.com
Rv0096	PPE1	PDIM Biosynthesis	PE/PPE FAMILY PROTEIN	Rv2069	Protein - Nucleic Acid	Functional Linkage (Regulatory)	ChIP (Physical Interaction)	IPI	PMID: 17158685; PMID: 17524985	gaurisd10@gmail.com
Rv0096	PPE1	PDIM Biosynthesis	PE/PPE FAMILY PROTEIN	Rv0491	Protein - Nucleic Acid	Functional Linkage (Regulatory)	Microarray Analysis	IEP	PMID: 12777483; PMID: 17524985	ashwinigbhat@gmail.com
Rv0096	PPE1	PDIM Biosynthesis	PE/PPE FAMILY PROTEIN	Rv0097; Rv0098; Rv0099; Rv0100; Rv0101; Rv0102	Protein-protein (P-P)	Functional Linkage (Transcription)	Coexpression	IEP	PMID: 12777483; PMID: 17524985; PMID: 17942407	ashwinigbhat@gmail.com
Rv0096	PPE1	PDIM Biosynthesis	PE/PPE FAMILY PROTEIN	Rv3911	Protein - Nucleic Acid	Functional Linkage (Regulatory)	Microarray Analysis	IEP	PMID: 17028284; PMID: 17524985	ashwinigbhat@gmail.com
Rv0097	Rv0097	PDIM Biosynthesis	Oxidoreductase (Probable TauD/TfdA family protein)	Rv0491	Protein - Nucleic Acid	Functional Linkage (Regulatory)	Microarray Analysis	IEP	PMID: 12777483; PMID: 17524985	ashwinigbhat@gmail.com
Rv0097	Rv0097	PDIM Biosynthesis	Oxidoreductase (Probable TauD/TfdA family protein)	Rv0096; Rv0098; Rv0099; Rv0100; Rv0101; Rv0102	Protein-protein (P-P)	Functional Linkage (Transcription)	Coexpression	IEP	PMID: 12777483; PMID: 17524985; PMID: 17942407	ashwinigbhat@gmail.com
Rv0097	Rv0097	PDIM Biosynthesis	Oxidoreductase (Probable TauD/TfdA family protein)	Rv3911	Protein - Nucleic Acid	Functional Linkage (Regulatory)	Microarray Analysis	IEP	PMID: 17028284; PMID: 17524985	ashwinigbhat@gmail.com
Rv0098	fcoT	PDIM Biosynthesis	PROBABLE FATTY ACYL CoA THIOESTERASE TYPE III FCOT.	Rv0491	Protein - Nucleic Acid	Functional Linkage (Regulatory)	Microarray Analysis	IEP	PMID: 12777483; PMID: 17524985	ashwinigbhat@gmail.com
Rv0098	fcoT	PDIM Biosynthesis	PROBABLE FATTY ACYL CoA THIOESTERASE TYPE III FCOT.	Rv0096; Rv0097; Rv0099; Rv0100; Rv0101; Rv0102	Protein-protein (P-P)	Functional Linkage (Transcription)	Coexpression	IEP	PMID: 12777483; PMID: 17524985; PMID: 17942407	ashwinigbhat@gmail.com
Rv0098	fcoT	PDIM Biosynthesis	PROBABLE FATTY ACYL CoA THIOESTERASE TYPE III FCOT.	Rv3911	Protein - Nucleic Acid	Functional Linkage (Regulatory)	Microarray Analysis	IEP	PMID: 17028284; PMID: 17524985	ashwinigbhat@gmail.com
Rv0099	fadD10	PDIM Biosynthesis	fatty acid AMP ligase (adenylation/activation domain-containing protein)	Rv0491	Protein - Nucleic Acid	Functional Linkage (Regulatory)	Microarray Analysis	IEP	PMID: 12777483; PMID: 17524985	ashwinigbhat@gmail.com
Rv0099	fadD10	PDIM Biosynthesis	fatty acid AMP ligase (adenylation/activation domain-containing protein)	Rv0096; Rv0097; Rv0098; Rv0100; Rv0101; Rv0102	Protein-protein (P-P)	Functional Linkage (Transcription)	Coexpression	IEP	PMID: 12777483; PMID: 17524985; PMID: 17942407	ashwinigbhat@gmail.com
Rv0099	fadD10	PDIM Biosynthesis	fatty acid AMP ligase (adenylation/activation domain-containing protein)	Rv3911	Protein - Nucleic Acid	Functional Linkage (Regulatory)	Microarray Analysis	IEP	PMID: 17028284; PMID: 17524985	ashwinigbhat@gmail.com
Rv0100	Rv0100	PDIM Biosynthesis	Acyl carrier protein (Peptidyl carrier domain containing protein)	Rv0491	Protein - Nucleic Acid	Functional Linkage (Regulatory)	Microarray Analysis	IEP	PMID: 12777483; PMID: 17524985	gaurisd10@gmail.com
Rv0100	Rv0100	PDIM Biosynthesis	Acyl carrier protein (Peptidyl carrier domain containing protein)	Rv0096; Rv0097; Rv0098; Rv0099; Rv0101; Rv0102	Protein-protein (P-P)	Functional Linkage (Transcription)	Coexpression	IEP	PMID: 12777483; PMID: 17524985; PMID: 17942407	ashwinigbhat@gmail.com
Rv0100	Rv0100	PDIM Biosynthesis	Acyl carrier protein (Peptidyl carrier domain containing protein)	Rv3911	Protein - Nucleic Acid	Functional Linkage (Regulatory)	Microarray Analysis	IEP	PMID: 17028284; PMID: 17524985	ashwinigbhat@gmail.com
Rv0101	nrp	PDIM Biosynthesis	nonribosomal peptide synthase (NRPS) (NRPS condensation domain containing protein)	Rv0491	Protein - Nucleic Acid	Functional Linkage (Regulatory)	Microarray Analysis	IEP	PMID: 12777483; PMID: 17524985	ashwinigbhat@gmail.com
Rv0101	nrp	PDIM Biosynthesis	nonribosomal peptide synthase (NRPS) (NRPS condensation domain containing protein)	Rv0096; Rv0097; Rv0098; Rv0099; Rv0100; Rv0102	Protein-protein (P-P)	Functional Linkage (Transcription)	Coexpression	IEP	PMID: 12777483; PMID: 17524985; PMID: 17942407	ashwinigbhat@gmail.com
Rv0101	nrp	PDIM Biosynthesis	nonribosomal peptide synthase (NRPS) (NRPS condensation domain containing protein)	Rv3911	Protein - Nucleic Acid	Functional Linkage (Regulatory)	Microarray Analysis	IEP	PMID: 17524985 ; PMID: 17028284; PMID: 17524985	gaurisd10@gmail.com
Rv0102	Rv0102		probable conserved integral membrane protein	Rv0096; Rv0097; Rv0098; Rv0099; Rv0100; Rv0101	Protein-Protein	Functional Linkage (Transcription)	Coexpression	IEP	PMID: 12777483	gaurisd10@gmail.com
Rv0104	Rv0104	Signal transduction	probable cyclic nucleotide-binding protein	cAMP	Protein-Small Molecule	Transient complex		ISS	BLAST; PFAM; PMID: 16267303	gaurisd10@gmail.com
Rv0105c	rpmB1	03010 (Ribosome)	PROBABLE 50S RIBOSOMAL PROTEIN L28-1 RPMB1	Rv2359	Protein-Nucleic Acid	Functional Linkage (Regulatory)	Footprinting	IDA	PMID: 17098899	akankshajain.21@gmail.com/prabhakarsmail@gmail.com
Rv0105c	rpmB1	ribosomal synthesis and assembly	PROBABLE 50S RIBOSOMAL PROTEIN L28-1 RPMB1	Rv2057c	Protein-Protein (P-P)	structural complex(one of many)	operon (Functional Linkage)	ISO	PMID: 9098043	raj252000@gmail.com
Rv0106	Rv0106	cobalamin synthesis	cobalamin synthesis CobW-like protein	GTP	Protein-Small Molecule (metabolite) (P-M)	Transient Complex	Co-occurance (Functional Linkage)	ISO	BLAST; PMID: 14696199	gaurisd10@gmail.com
Rv0107c	ctpI	Cationic Transporter	PROBABLE CATION-TRANSPORTER ATPASE I CTPI	Mg++	Protein-Small Molecule	Transient complex		NAS	PMID: 16573683	priyadarshinipriyanka2001@gmail.com
Rv0108c	Rv0108c		Hypothetical Protein	Rv2069	Protein - Nucleic Acid	Functional Linkage (Transcription)	Co-expression (Functional linkage)	IEP	PMID: 15049808	prabhakarsmail@gmail.com
Rv0109	Rv0109		Probable PE-PGRS family protein	Rv3539	Protein - Nucleic Acid	Functional Linkage (Regulatory)	Co-expression (Functional linkage)	IEP	PMID: 18787688	prabhakarsmail@gmail.com
Rv0117	oxyS	Transcription Regulation	oxidative stress response regulatory protein	DNA	protein-Nucleic Acid(P-NA)	Functional Linkage (Regulatory)	Affinity purification(physical interaction)	IMP	PMID: 11489419	prabhakarsmail@gmail.com
Rv0117	oxyS	Transcription Regulation	oxidative stress response regulatory protein	Rv1907; Rv1908; Rv1909; Rv1910; Rv1911; Rv1912	protein-Nucleic Acid(P-NA)	Functional Linkage (Regulatory)	Co-expression (Functional linkage)	IEP	PMID: 19228590	shahanup86@gmail.com
Rv0119	fadD7	00061 (Fatty acid biosynthesis)	Probable fatty acyl-coA synthetase	Rv0352	protein-Nucleic Acid(P-NA)	Functional Linkage (Regulatory)	Co-expression (Functional linkage)	IEP	PMID: 15207487	prabhakarsmail@gmail.com
Rv0120c	fusA2	translation	probable elongation factor G	tRNA	protein-Nucleic Acid(P-NA)	Functional Linkage (Translation)	Co-occurrence (Functional linkage)	ISO	PMID: 19595631; PMID: 9600930	prabhakarsmail@gmail.com
Rv0123	Rv0123	Transcription	Possible DNA binding protein(CopG family)	DNA	Protein – Nucleic Acid (P-NA)	Functional Linkage(Transcription)		ISA	PMID: 9857196	prabhakarsmail@gmail.com
Rv0124	PE_PGRS 2	Transcription Regulation	PE-PGRS family protein	Rv3414c	Protein – Nucleic Acid (P-NA)	Functional Linkage (Regulatory)	Co-expression (Functional linkage)	IEP	PMID: 15375142	prabhakarsmail@gmail.com
Rv0125	pepA; mtb32a	Host Pathogen interaction	probable serine protease	IFN- gamma	Protein-Protein (P-P)	Functional Linkage (Activation)	Affinity purification(physical interaction)	IPI	PMID: 10417166; PMID: 16790751; PMID: 17339479	shahanup86@gmail.com
Rv0128	Rv0128	Transport	probable Glycerol-3-phosphate transporter	Glycerol-3-phosphate	Protein-Carbohydrate (P-C)	Transient Complex		ISA	Phyre; PMID: 12893936	shahanup86@gmail.com
Rv0129c	fbpC; mpt45; Ag85C	Host Pathogen interaction	trehalose dimycolyl transferase (Antigen 85 Complex C)	fibronectin (Host molecule)	Protein-Protein (P-P)	Functional Linkage(Binding)	Spectrophometric assay/ structural analysis	IPI	PMID: 10655617	prabhakarsmail@gmail.com
Rv0129c	fbpC; mpt45; Ag85C	Host Pathogen interaction	trehalose dimycolyl transferase (Antigen 85 Complex C)	Rv3804c; Rv1886c	Protein-Protein (P-P)	Structural Complex (one of many)	Spectrophometric assay/ structural analysis	IPI	PMID: 10655617; PMID: 9234526; PMID: 18702747; http://edoc.hu-berlin.de/dissertationen/warrier-thulasi-2010-03-15/PDF/warrier.pdf; PMID: 15653820	prabhakarsmail@gmail.com
Rv0135c	Rv0135c		possible TetR family transcriptional regulatory protein	DNA	Protein- Nucleic Acid (P-NA)	Functional Linkage(Transcription)		NAS	http://www.patentvest.com/console/reports/docs/grant/07393539.html	prabhakarsmail@gmail.com
Rv0138	Rv0138	Host Pathogen Interaction	Conserved hypothetical protein	IFN-γ	Protein-Protein (P-P)	Functional Linkage (Activation)	Affinity purification (Physical interaction)	IPI	PMID: 19641100	prabhakarsmail@gmail.com
Rv0140	Rv0140	Virulence	Hypothetical Protein	Human T-cell	Protein-Protein (P-P)	Functional Linkage (Activation)	Affinity purification (Physical interaction)	IPI	PMID: 19440342	prabhakarsmail@gmail.com
Rv0141c	Rv0141c	Transcription regulation	possible delta(5)-3-ketosteroid isomerase	Rv3223c	Protein- Nucleic Acid (P-NA)	Functional Linkage (Regulatory)	Co-expression (Functional linkage)	NAS	PMID: 12123450	prabhakarsmail@gmail.com
Rv0142	Rv0142	Transcription regulation	putative transcriptional regulator	Rv3223c	Protein- Nucleic Acid (P-NA)	Functional Linkage (Regulatory)	Co-expression (Functional linkage)	IEP	PMID: 19951358; PMID: 12123450	prabhakarsmail@gmail.com
Rv0143c	Rv0143c	Signal Transduction	Probable chloride channel (Membrane protein)	Chloride ions	Protein - Small molecule (P-SM)	Transient Complex		ISA	PMID: 11282970	prabhakarsmail@gmail.com
Rv0144	Rv0144	Transcription regulation	TetR family transcriptional regulator	DNA	Protein- Nucleic Acid (P-NA)	Functional Linkage (Regulatory)	Operon (Functional linkage)	NAS	PMID: 18985025; PMID: 18485072	prabhakarsmail@gmail.com
Rv0151c	PE1		PE family protein	Rv0152c	Protein - Protein		Operon (Functional linkage)	NAS	PMID: 16458305	prabhakarsmail@gmail.com
Rv0152c	PE2		PE family protein	Rv3286c	Protein- Nucleic Acid (P-NA)	Functional Linkage (Regulatory)	Co-expression (Functional linkage)	IEP	PMID: 17384187	prabhakarsmail@gmail.com
Rv0152c	PE2		PE family protein	Rv0151c	Protein - Protein		Operon (Functional linkage)	NAS	PMID: 16458305	prabhakarsmail@gmail.com
Rv0158	TetR family transcriptional regulator	transcription	transcriptional regulator, tetR-family	DNA		Functional Linkage (Regulatory)		NAS	PMID: 17384187	shahanup86@gmail.com
Rv0158	TetR family transcriptional regulator	transcription	transcriptional regulator, tetR-family	Rv3286c	Protein – Nucleic Acid (P-NA)	Functional Linkage (Regulatory)	Co-expression (Functional linkage)	IEP	PMID: 17384187	yashabhasin@gmail.com
Rv0159c	PE3	03070 (Bacterial secretion system)	PE FAMILY PROTEIN	Rv0160c	Protein-protein(P-P)	Structural Complex (one of a pair)	Co-expression (Functional linkage)	IEP	PMID: 17105670; PMID: 18787688	anshula.arora1990@gmail.com
Rv0160c	PE4	03070 (Bacterial secretion system)	PE family protein	Rv0159c	Protein-protein(P-P)	Structural Complex (one of a pair)	Co-expression (Functional linkage)	IEP	PMID: 17105670; PMID: 18787688	shahanup86@gmail.com
Rv0165c	mce1R		regulatory protein for mce1 operon	Rv0166; Rv0167; Rv0168 ; Rv0169; Rv0170; Rv0171; Rv0172; Rv0173; Rv0174; Rv0175; Rv0176; Rv0177; Rv0178	protein-nucleic acid interaction	Functional Linkage (Regulatory)	Co-expression (Functional linkage)	IEP	PMID: 16385033	yashabhasin@gmail.com
Rv0167	yrbE1A	Host pathogen interaction	INTEGRAL MEMBRANE PROTEIN yrbE1A	Rv0165c	Protein-protein(P-P)	Functional linkage ( regulated by)	Co-expression (Functional linkage)	IEP	PMID: 16385033	yashabhasin@gmail.com
Rv0167	yrbE1A	Host pathogen interaction	INTEGRAL MEMBRANE PROTEIN yrbE1A	Rv0166; Rv0168 ; Rv0169; Rv0170; Rv0171; Rv0172; Rv0173; Rv0174	Protein-protein(P-P)	Functional Linkage (Regulatory)	Operon (Functional linkage)	TAS	PMID: 16385033	yashabhasin@gmail.com
Rv0168	yrbE1B	Host pathogen interaction	INTEGRAL MEMBRANE PROTEIN YRBE1B	Rv0166; Rv0167 ; Rv0169; Rv0170; Rv0171; Rv0172; Rv0173; Rv0174	Protein-protein(P-P)	Functional Linkage (Regulatory)	Operon (Functional linkage)	TAS	PMID: 16385033	yashabhasin@gmail.com
Rv0168	yrbE1B	Host pathogen interaction	INTEGRAL MEMBRANE PROTEIN YRBE1B	Rv0165c	Protein-protein(P-P)	Functional linkage ( regulated by)	Co-expression (Functional linkage)	IEP	PMID: 16385033	shahanup86@gmail.com
Rv0169	mce1A	Host pathogen interaction	MCE-FAMILY PROTEIN mce1A	Rv0165c	Protein-protein(P-P)	Functional linkage ( regulated by)	Co-expression (Functional linkage)	IEP	PMID: 16385033	yashabhasin@gmail.com
Rv0170	mce1B	Host pathogen interaction	mce family protein	Rv0166; Rv0168 ; Rv0169; Rv0167; Rv0171; Rv0172; Rv0173; Rv0174	Protein-protein(P-P)	Functional Linkage (Regulatory)	Operon (Functional linkage)	TAS	PMID: 16385033	yashabhasin@gmail.com
Rv0170	mce1B	Host pathogen interaction	mce family protein	Rv0165c	Protein-protein(P-P)	Functional linkage ( regulated by)	Co-expression (Functional linkage)	IEP	PMID: 16385033	shahanup86@gmail.com
Rv0171	mce1C	Host pathogen interaction	mce family protein	Rv0166; Rv0168 ; Rv0169; Rv0170; Rv0167; Rv0172; Rv0173; Rv0174	Protein-protein(P-P)	Functional Linkage (Regulatory)	Operon (Functional linkage)	TAS	PMID: 16385033	yashabhasin@gmail.com
Rv0171	mce1C	Host pathogen interaction	mce family protein	Rv0165c	Protein-protein(P-P)	Functional linkage ( regulated by)	Co-expression (Functional linkage)	IEP	PMID: 16385033	shahanup86@gmail.com
Rv0172	mce1D	Host pathogen interaction	MCE-FAMILY PROTEIN	Rv0166; Rv0168 ; Rv0169; Rv0170; Rv0167; Rv0171; Rv0173; Rv0174; Rv0175; Rv0176; Rv0177; Rv0178	Protein-protein(P-P)	Functional Linkage (Regulatory)	Operon (Functional linkage)	TAS	PMID: 16385033; PMID: 12472669; PMID: 10564555	shahanup86@gmail.com
Rv0172	mce1D	Host pathogen interaction	MCE-FAMILY PROTEIN	Rv0165c	Protein-protein(P-P)	Functional linkage ( regulated by)	Co-expression (Functional linkage)	IEP	PMID: 16385033	shahanup86@gmail.com
Rv0173	lprK	Host pathogen interaction	mce family protein	Rv0166; Rv0168 ; Rv0169; Rv0170; Rv0167; Rv0172; Rv0171; Rv0174	Protein-protein(P-P)	Functional Linkage (Regulatory)	Operon (Functional linkage)	TAS	PMID: 16385033	yashabhasin@gmail.com
Rv0173	lprK	Host pathogen interaction	mce family protein	Rv0165c	Protein-protein(P-P)	Functional linkage ( regulated by)	Co-expression (Functional linkage)	IEP	PMID: 16385033	shahanup86@gmail.com
Rv0174	mce1F	Host pathogen interaction	MCE-FAMILY PROTEIN	Rv0166; Rv0168 ; Rv0169; Rv0170; Rv0167; Rv0172; Rv0171; Rv0173	Protein-protein(P-P)	Functional Linkage (Regulatory)	Operon (Functional linkage)	TAS	PMID: 16385033	yashabhasin@gmail.com
Rv0174	mce1F	Host pathogen interaction	MCE-FAMILY PROTEIN	Rv0165c	Protein-protein(P-P)	Functional linkage ( regulated by)	Co-expression (Functional linkage)	IEP	PMID: 16385033	shahanup86@gmail.com
Rv0175	Rv0175		MCE ASSOCIATED MEMBRANE PROTEIN	Rv0166 ; Rv0167 ; Rv0168 ; Rv0169; Rv0170; Rv0171; Rv0172; Rv0173; Rv0174; Rv0176; Rv0177; Rv0178	Protein-Protein (P-P)		Operon (Functional linkage)	TAS	PMID: 16385033	yashabhasin@gmail.com
Rv0176	Rv0176		mce associated transmembrane protein	Rv0166 ; Rv0167 ; Rv0168 ; Rv0169; Rv0170; Rv0171; Rv0172; Rv0173; Rv0174; Rv0175; Rv0177; Rv0178	Protein-Protein (P-P)		Operon (Functional linkage)	TAS	PMID: 16385033	yashabhasin@gmail.com
Rv0177	Rv0177		MCE associated protein	Rv0166 ; Rv0167 ; Rv0168 ; Rv0169; Rv0170; Rv0171; Rv0172; Rv0173; Rv0174; Rv0175; Rv0176; Rv0178	Protein-Protein (P-P)		Operon (Functional linkage)	TAS	PMID: 16385033	yashabhasin@gmail.com
Rv0178	Rv0178		MCE associated membrane protein	Rv0166 ; Rv0167 ; Rv0168 ; Rv0169; Rv0170; Rv0171; Rv0172; Rv0173; Rv0174; Rv0176; Rv0177; Rv0175	Protein-Protein (P-P)		Operon (Functional linkage)	TAS	PMID: 16385033	yashabhasin@gmail.com
Rv0181c	Rv0181c	Transcriptional regulation	pirin domain-containing protein	Rv2703	Protein- Nucleic Acid (P-NA)	Functional Linkage (Transcription)	Co-expression (Functional linkage)	IEP	PMID: 19332828	aparna.vchalam@gmail.com
Rv0182c	sigG	Transcription	ALTERNATIVE RNA POLYMERASE SIGMA FACTOR SIGG (RNA POLYMERASE ECF TYPE SIGMA FACTOR)	Rv0384c; Rv0350; Rv2466c; Rv3913; Rv2720; Rv0251c; Rv0467; Rv3223c; Rv3414c	protein - nucleic acid; Protein-Protein	Functional linkage(Regulatory)	Co-expression (Functional linkage)	IEP	PMID: 18039768	priti.priety@gmail.com
Rv0183	Rv0183	Host pathogen interaction	monoglyceride lipases	THL; E600; PMSF	Protein-Small Molecule (Ligand) (P-M)	Functional Linkage (Inhibited by)	Affinity purification (Physical interaction)	IDA	PMID:17784850; PMID: 18309478	shahanup86@gmail.com
Rv0184	Rv0184	Transcriptional regulation	hypothetical protein	Rv2703	Protein- Nucleic Acid (P-NA)	Functional Linkage (Transcription)	Co-expression (Functional linkage)	IEP	PMID: 19332828	aparna.vchalam@gmail.com
Rv0185	Rv0185	Transcriptional regulation	hypothetical protein	Rv2703	Protein- Nucleic Acid (P-NA)	Functional Linkage (Transcription)	Co-expression (Functional linkage)	IEP	PMID: 19332828	aparna.vchalam@gmail.com
Rv0188	Rv0188	Transportation	transmembrane protein	salicylate	Protein-Small Molecule	Functional Linkage (Regulatory)		IEP	PMID: 16175359	aparna.vchalam@gmail.com
Rv0190	Rv0190		hypothetical protein	Cu2+	Protein-Small Molecule (metabolite) (P-M)	Functional Linkage (Transcription)	Co-expression (Functional linkage)	IEP	PMID: 18263720	sourish10@gmail.com
Rv0191	Rv0191	03070 (Bacterial secretion system)	drug-transport integral membrane protein	chloramphenicol	Protein-Small Molecule	Transient Complex		RCA	PMID: 12520088	shahanup86@gmail.com
Rv0192	Rv0192	Cell Wall Biosynthesis	Probable transpeptidase	Peptidoglycan	Protein-Small Molecule (metabolite) (P-M)		Gene Neighborhood (Functional linkage)	ISO	BLAST ; PFAM ; PMID: 20305661 ; Wikipedia	sourish10@gmail.com
Rv0193c	Rv0193c		hypothetical protein	Rv1404	Protein – Nucleic Acid (P-NA)	Functional Linkage (Transcription)	Protein-Protein	IMP	PMID: 18375799	sourish10@gmail.com
Rv0194	Rv0194	02010 (ABC transporters)	PROBABLE TRANSMEMBRANE MULTIDRUG EFFLUX PUMP	beta-Lactam antibiotics	Protein-Small Molecule (metabolite) (P-M)	Transient complex	Spectrophotometric Analysis	IDA	PMID: 18458127	akankshajain.21@gmail.com/prabhakarsmail@gmail.com
Rv0195	Rv0195	02020 (Two-component system)	response regulator of the two-component family	Rv1404	Protein-Protein	Functional Linkage (Regulatory)	Co-expression (Functional linkage)	IEP	PMID: 18375799	aparna.vchalam@gmail.com
Rv0195	Rv0195	02020 (Two-component system)	response regulator of the two-component family	Rv 0196; Rv 0197	Protein-Protein	functional linkage(operon)		IC	http://cmr.jcvi.org/CMR/MtbOperon.shtml	harsharohiratruefriend@gmail.com
Rv0196	Rv0196		transcriptional regulatory protein	DNA	Protein- Nucleic Acid (P-NA)	Functional Linkage (Transcription)	Co-expression (Functional linkage)	IEP	PMID: 17906132	aparna.vchalam@gmail.com
Rv0196	Rv0196		transcriptional regulatory protein	Rv0195; Rv0197	Protein-Protein	functional linkage(operon)		IC	http://cmr.jcvi.org/CMR/MtbOperon.shtml	harsharohiratruefriend@gmail.com
Rv0197	Rv0197	electron transport/nitrate utilization pathway	Putativeoxidoreductase	Rv1484	Protein-Small Molecule	Functional Linkage(Inhibition)	Affinity purification (Physical interaction)	IPI	PMID: 15840709; PMID: 17664324	aparna.vchalam@gmail.com
Rv0198c	zmp1; pepO	03070 (Bacterial secretion system)	zinc metalloprotease	IL-1β of human	Protein-Protein	Functional Linkage (Inhibition)	Affinity purification (Physical interaction)	IMP	PMID: 18407066; PMID: 20075926	yashabhasin@gmail.com
Rv0199	Rv0199		hypothetical protein	Rv0200	Protein-Protein	Structural Complex (one of a pair)	Co-expression (Functional linkage)	NAS	PMID: 16322769	shahanup86@gmail.com
Rv0200	Rv0200		transmembrane protein	Rv0199	Protein-Protein	Structural Complex (one of a pair)	Co-expression (Functional linkage)	NAS	PMID: 16322769	yashabhasin@gmail.com
Rv0212c	nadR	Transcription Regulation	POSSIBLE TRANSCRIPTIONAL REGULATORY PROTEIN NADR (PROBABLY ASNC-FAMILY)	DNA	Protein – Nucleic Acid (P-NA)	Functional Linkage (Regulatory)		ISO	PMID: 17655757 ; PMID: 15805524;PMID: 12446641	akankshajain.21@gmail.com/prabhakarsmail@gmail.com
Rv0214	fadD4	Lipid Degradation	acyl-CoA synthetase	Rv0221; Rv0220; Rv0217c; Rv0215c; Rv0228	Protein-Protein	Structural Complex (one of many)	Co-expression (Functional linkage)	NAS	PMID: 15262939	ahal4789@gmail.com
Rv0217c	lipW	Lipid Degradation	esterase	Rv0221; Rv0220; Rv0214; Rv0215c; Rv0228	Protein-Protein	Structural Complex (one of many)	Co-expression (Functional linkage)	NAS	PMID: 15262939	shahanup86@gmail.com
Rv0232	Rv0232	Transcription Regulation	PROBABLE TRANSCRIPTIONAL REGULATORY PROTEIN (PROBABLY TETR/ACRR-FAMILY)	DNA	Protein – Nucleic Acid (P-NA)	Functional Linkage (Regulatory)		ISA	BLAST ;PMID: 15944459	balaganesh727@gmail.com
Rv0233	nrdB		RIBONUCLEOSIDE-DIPHOSPHATE REDUCTASE (BETA CHAIN) NRDB	Rv0233	Protein-Protein (P-P)	Structural Complex (one of a pair)	Structural analysis	IDA	PMID: 19321420
Rv0237	lpqI	Transcriptional Regulation	lipoprotein LpqI, Glycosyl Hydrolase	Rv3911	Protein – Nucleic Acid (P-NA)	Functional Linkage (Transcription)	Co-expression (Functional linkage)	IEP	PMID: 17028284	sourish10@gmail.com
Rv0238	Rv0238	Transcriptional regulation	POSSIBLE TRANSCRIPTIONAL REGULATORY PROTEIN (PROBABLY TETR-FAMILY)	DNA	Protein – Nucleic Acid (P-NA)				PMID: 15944459	ahal4789@gmail.com ; sourish10@gmail.com
Rv0239	Rv0239	TA system	AntiToxin	Rv0240	Protein-Protein (P-P)		Gene Neighborhood (Functional Linkage)	NAS	PMID: 15993073; PMID: 15864262; Tuberculist	ahal4789@gmail.com ; sourish10@gmail.com
Rv0240	Rv0240	TA system	Toxin	Rv0239	Protein-Protein (P-P)		Gene Neighborhood (Functional Linkage)	NAS	PMID: 15993073; PMID: 15864262; Tuberculist	ahal4789@gmail.com ; sourish10@gmail.com
Rv0246	Rv0246	02010 (ABC Transporter)	Probable Major Facilitator transport protein(MFS_1)	Sugar	Protein-Small Molecule (metabolite) (P-M)	Transient complex		ISS	BLAST; PMID: 9529885;http://pfam.janelia.org/family/PF07690.9	balaganesh727@gmail.com
Rv0247c	sdhB		Succinic Dehydrogenase (Iron-Sulfur subunit)	Rv0248c, Rv0249c	Protein - Protein	Functional Linkage (Operon)	operon	NAS	PMID: 20062806; http://books.google.co.in/books?hl=en&lr=&id=2UFkCKT6K8sC&oi=fnd&pg=PA35&dq=Rv0248c&ots=zd9KIEvjwe&sig=42iwhrPU8BI2Zpwt2yGBOawgkuI#v=onepage&q=Rv0248c&f=false	singhpankaj2116@gmail.com
Rv0248c	sdhA		succinate dehydrogenase (flavoprotein subunit)	Rv0247c, Rv0249c	Protein - Protein	Functional Linkage (Operon)	operon	NAS	PMID: 15883782; PMID: 20062806 http://books.google.co.in/books?hl=en&lr=&id=2UFkCKT6K8sC&oi=fnd&pg=PA35&dq=Rv0248c&ots=zd9KIEvjwe&sig=42iwhrPU8BI2Zpwt2yGBOawgkuI#v=onepage&q=Rv0248c&f=false	singhpankaj2116@gmail.com
Rv0250c	Rv0250c	Heat Shock Response	Conserved Hypothetical Protein	Rv0353	Protein - Nucleic Acid (P-NA)	Functional Linkage (Transcription)	Co-expression (Functional linkage)	IMP;IEP	PMID: 12368446	sourish10@gmail.com
Rv0250c	Rv0250c	Transcription	Conserved Hypothetical Protein	Rv0249c;Rv0251c	Protein-Protein (P-P)	Functional Linkage (Transcription)	Operon (Functional linkage)	NAS	PMID: 12368446	sourish10@gmail.com
Rv0250c	Rv0250c		Probable Oxidoreductase	Rv0,353	Protein-Protein	Functional Linkage (Inhibition)		RCA	http://www.springerlink.com/content/6cqkj06x7bw7qfly;PMID: 15353557;PMID: 20062806	hibeeluck@gmail.com
Rv0251c	hsp20; hrpA; acr2	Transcriptional regulation; Signal transduction	heat shock protein hsp (heat-stress-induced ribosome-binding protein A)	RNA	protein-Nucleic acid	Functional Linkage (Signaling); Functional Linkage (Post-translational modification)	Affinity purification (Physical interaction)	IDA	PMID:15778386	darhngu@gmail.com
Rv0251c	hsp20; hrpA; acr2	Host Pathogen Interaction	heat shock protein hsp (heat-stress-induced ribosome-binding protein A)	INF- gamma	Protein-Protein (P-P)	Functional Linkage (Activation)	Affinity purification (Physical interaction)	IPI	PMID:15778386	darhngu@gmail.com
Rv0252	nirB	00910 (Nitrogen metabolism)	nitrite reductase large subunit	Rv0253	Protein - Protein	functional linkage (operon)	operon	IPI	PMID: 19332834; PMID: 18824837	priti.priety@gmail.com, ashwinigbhat@gmail.com
Rv0252	nirB	00910 (Nitrogen metabolism)	nitrite reductase large subunit	GlnR	Protein -protein	Functional Linkage (Regulatory)	Spectrophotometric Assay/ Structural Analysis	IEP	PMID: 19332834; PMID: 18824837	harsharohiratruefriend@gmail.com
Rv0253	nirD	00910 (Nitrogen metabolism)	nitrite reductase [NAD(P)H] small subunit NirD	Rv0252	Protein - Protein	functional linkage (operon)	operon	IPI	PMID: 19332834	priti.priety@gmail.com, ashwinigbhat@gmail.com
Rv0253	nirD	00910 (Nitrogen metabolism)	nitrite reductase [NAD(P)H] small subunit NirD	GlnR	Protein - Protein	Functional Linkage (Regulatory)	Spectrophotometric Assay/ Structural Analysis	IEP	PMID: 19332834	harsharohiratruefriend@gmail.com
Rv0256c	PPE2	Host Pathogen interaction	nitric oxide synthase inhibitor	iNOS ( in host macrophage)	Protein – Nucleic Acid (P-NA)	Functional Linkage (Inhibition)	Affinity purification (Physical interaction)	IDA	http://www.faqs.org/patents/app/20100129809#ixzz0yRo32X7M	shahanup86@gmail.com
Rv0256c	PPE2	Transcriptional Regulation	nitric oxide synthase inhibitor	Rv3133c	Protein – Nucleic Acid (P-NA)	Functional Linkage (Regulatory)	Co-expression (Functional linkage)	IEP	PMID: 15207494	shahanup86@gmail.com
Rv0256c	PPE2	Transcriptional Regulation	nitric oxide synthase inhibitor	Rv3676	Protein – Nucleic Acid (P-NA)	Functional Linkage (Regulatory)		RCA	PMID: 16267303	shahanup86@gmail.com
Rv0258c	Rv0258c	Transcriptional Regulation	Probable TetR family transcriptional regulator	DNA	Protein – Nucleic Acid (P-NA)	Functional Linkage (Regulatory)		ISA	PMID: 18485215; PMID: 15944459	darhngu@gmail.com
Rv0259c	Rv0259c	Cobolamine Biosynthesis	cbiX like Protein	Cobalt	Protein-Small Molecule (metabolite) (P-M)	Functional Linkage (Metabolic components in a pathway)		ISA	http://pfam.sanger.ac.uk/protein?id=P95216;http://www.ncbi.nlm.nih.gov/Structure/cdd/cddsrv.cgi?uid=48643	priti.priety@gmail.com, ashwinigbhat@gmail.com
Rv0261c	narK3	Nitrite Transport	nitrite extrusion protein NarK3	nitrite	protein-small molecule	Functional Linkage (Regulatory)	Spectrophotometric assay	IDA	PMID: 14645286	priti.priety@gmail.com, ashwinigbhat@gmail.com
Rv0262c			AMINOGLYCOSIDE 2'-N-ACETYLTRANSFERASE AAC (AAC(2')-IC)	Rv0262c	Protein-Protein (P-P)				PMID: 12161746 ; PMID: 11590162
Rv0265c	fecB2	Siderophore Transport	PROBABLE PERIPLASMIC IRON-TRANSPORT LIPOPROTEIN	Iron	Protein-Small Molecule (metabolite) (P-M)	Functional Linkage (Signaling), Functional linkage (Binding)	Sequence Analysis	TAS	PMID: 16631750	shahanup86@gmail.com
Rv0265c	fecB2	Siderophore Transport	PROBABLE PERIPLASMIC IRON-TRANSPORT LIPOPROTEIN	Membrane-associated Mycobactin; Carboxymycobactin	Protein - Lipid	Functional linkage (Binding)	Sequence Analysis	TAS	PMID: 15539077; PMID: 16631750	ashwinigbhat@gmail.com
Rv0267	narU	Nitrite transport	nitrite extrusion protein NarU	narK	Protein-Protein (P-P)	Functional Linkage (Regulatory)	Knockout studies	ISO	PMID: 14645286	darhngu@gmail.com
Rv0268c	Rv0268c		probable prevent-host-death family protein	Rv0353	Protein-Protein (P-P)	Functional Linkage (Regulatory)	Co-expression (Functional linkage)	NAS	PMID: 12368446;BLAST	darhngu@gmail.com
Rv0269c	Rv0269c	03030 (DNA replication)	probable DNA primase small subunit	DNA	Protein-Nucleic Acid (P-NA)	Structural complex(one of a pair)		ISS	http://pfam.sanger.ac.uk/protein?id=P95226 ; PMID: 11075926	darhngu@gmail.com
Rv0271c	fadE6	Fatty acid degradation	PROBABLE ACYL-CoA DEHYDROGENASE FADE6	Rv0491	Protein - Nucleic Acid	Functional Linkage (Regulatory)	Microarray Analysis	IEP	PMID: 12777483	ashwinigbhat@gmail.com
Rv0273c	Rv0273c	Transcriptional regulation	possible transcriptional regulatory protein	Rv0274	protein-protein	Functional Linkage (Transcription)	Complentation analysis	IMP	PMID: 12670676	darhngu@gmail.com
Rv0274	Rv0274	Transcriptional regulation	VOC superfamily protein	Rv0273c	protein-protein	Functional Linkage (Transcription)	Complentation analysis	IMP	PMID: 12670676	darhngu@gmail.com
Rv0275c	fadD27	Transcriptional regulation	Probable TetR family transcriptional regulator	DNA	Protein - Nucleic Acid	Functional Linkage (Transcription)		ISA	BLAST; PMID: 15944459	darhngu@gmail.com
Rv0277A	Rv0277A	TA System	Antitoxin	Rv0277c	Protein-Protein (P-P)	Gene Neighborhood (Functional linkage)			PMID: 15993073; PMID: 15864262	priti.priety@gmail.com
Rv0277c	Rv0277c	TA system	Toxin	Rv0277A	Protein-Protein (P-P)	Gene Neighborhood (Functional linkage)		NAS	PMID: 15993073; PMID: 15864262; Tuberculist	ahal4789@gmail.com ; sourish10@gmail.com
Rv0278c	PE_PGRS3	03070 (Bacterial secretion system)	PE-PGRS FAMILY PROTEIN	Fibronectin	Protein-Protein (P-P)	Functional Linkage (Signaling)		TAS	PMID: 10627046	gaat3s@gmail.com
Rv0279c	PE_PGRS4	03070 (Bacterial secretion system)	PE-PGRS FAMILY PROTEIN	Fibronectin	Protein-Protein (P-P)	Functional Linkage (Signaling)		TAS	PMID: 10627046	gaat3s@gmail.com
Rv0280	PPE3		PPE FAMILY PROTEIN	Rv2069	Protein-Protein (P-P)	Functional Linkage (Regulatory)	Co-expression (Functional linkage)	IEP	PMID: 15049808	gaat3s@gmail.com
Rv0280	PPE3		PPE FAMILY PROTEIN	Rv2359	Protein – Nucleic Acid (P-NA)	Functional Linkage (Transcription)			PMID: 17098899
Rv0282	eccA3	03070(Bacterial secretion system)	ESX CONSERVED COMPONENT ECCA3	Rv2359; Rv2711	Protein – Nucleic Acid (P-NA)	Functional Linkage (Regulatory)	Band Shift	IDA	PMID: 19257911	gaat3s@gmail.com
Rv0283	eccB3	03070(Bacterial secretion system)	ESX CONSERVED COMPONENT ECCB3. POSSIBLE MEMBRANE PROTEIN.	Rv2359; Rv2711	protein-protein	Functional Linkage (Regulatory)	Gene Neighborhood (Functional linkage)	IGC	PMID: 19257911;PMID: 12065475;17098899	gaat3s@gmail.com
Rv0284	eccC3	03070(Bacterial secretion system)	ESX CONSERVED COMPONENT ECCC3	Rv2359; Rv2711	protein-protein	Functional Linkage (Regulatory)	Gene Neighborhood (Functional linkage)	IGC	PMID: 19257911;PMID: 12065475;17098899	gaat3s@gmail.com
Rv0285	PE5	03070 (Bacterial secretion system)	PE family protein	Rv0286	Protein-Protein (P-P)	Functional linkage(signal transduction)	Co-expression (Functional linkage)	TAS	PMID: 18505592 ; PMID: 17105670 ; PMID: 16690741	gaat3s@gmail.com
Rv0286	PPE4	03070 (Bacterial secretion system)	PPE family protein	Rv0285	Protein-Protein (P-P)	Functional linkage(signal transduction)	Co-expression (Functional linkage)	TAS	PMID: 17105670; PMID: 18505592 ; PMID: 16690741	gaat3s@gmail.com
Rv0287	esxG	03070 (Bacterial secretion system)	ESAT-6 LIKE PROTEIN ESXG (TB9.8)	Rv0288	Protein-Protein (P-P)	Structural Complex (one of a pair)	Affinity purification (Physical interaction)	IPI	PMID: 15060053	gaat3s@gmail.com
Rv0288	esxH	03070 (Bacterial secretion system)	low molecular weight protein antigen 7 ESXH (10 kDa antigen) (CFP-7)(protein TB10.4)	Rv0287	Protein-Protein (P-P)	Structural Complex (one of a pair)	Affinity purification (Physical interaction)	IPI	PMID: 15060053	gaat3s@gmail.com
Rv0289	espG3	03070(Bacterial secretion system)	ESX-1 secretion associated protein	Rv2359; Rv2711	protein-protein	Functional Linkage (Regulatory)	Gene Neighborhood (Functional linkage)	IGC	PMID: 19257911;PMID: 17098899	gaat3s@gmail.com
Rv0290	eccD3	03070(Bacterial secretion system)	ESX conserved component ECCD3	Rv2359; Rv2711	protein-protein	Functional Linkage (Regulatory)	Gene Neighborhood (Functional linkage)	IGC	PMID: 19257911;PMID: 17098899	gaat3s@gmail.com
Rv0292	eccE3	03070(Bacterial secretion system)	ESX conserved ECCE3	Rv2359; Rv2711	protein-protein	Functional Linkage (Regulatory)	Gene Neighborhood (Functional linkage)	IGC	PMID: 19257911;PMID: 17098899	gaat3s@gmail.com
Rv0298	Rv0298	TA system	Antitoxin	Rv0299	Protein-Protein (P-P)	Functional linkage ( inhibited by)		ISA	PMID: 20011113, PMID: 18515114	ahal4789@gmail.com ; sourish10@gmail.com
Rv0299	Rv0299	TA system	Toxin	Rv0298	Protein-Protein (P-P)	Functional linkage ( inhibits)		ISA	PMID: 20011113, PMID: 18515114	ahal4789@gmail.com ; sourish10@gmail.com
Rv0300	vapB2	TA system	Antitoxin	Rv0301	Protein-Protein (P-P)	Functional Linkage (Regulatory)	Co-expression (Functional linkage)	IEP	PMID: 20011113; PMID: 15993073; PMID: 15864262	ahal4789@gmail.com ; sourish10@gmail.com
Rv0301	vapC2	TA system	Toxin	Rv0300	Protein-Protein (P-P)	Functional Linkage (Regulatory)	Co-expression (Functional linkage)	IEP	PMID: 20011113; PMID: 15993073; PMID: 15864262	ahal4789@gmail.com ; sourish10@gmail.com
Rv0302	Rv0302	Transcriptional regulation	TetR/AcrR family transcriptional regulator	DNA	Protein – Nucleic Acid (P-NA)	Functional Linkage (Transcription)		ISA	PMID: 12384606; BLAST ; PFAM ; PMID: 16735741	ahal4789@gmail.com ; sourish10@gmail.com
Rv0303	Rv0303		probable dehydrogenase/reductase	Rv3223c	Protein-Protein (P-P)	Functional Linkage (Regulatory)	Co-expression (Functional linkage)	IEP	PMID: 19376862	sumaavasthi@gmail.com
Rv0312	Rv0312	Protein folding	probable HSP70 protein	unfolded polypeptides ; ATP					BLAST ; PFAM ; PMID: 15843516 ; PMID: 12777483
Rv0313	Rv0313		probable SigM regulated protein	Rv3911	Protein-Protein (P-P)	Functional Linkage (Regulatory)	Co-expression (Functional linkage)	NAS	PMID: 17088352	vizhi.gurusamy@gmail.com
Rv0318c	Rv0318c		Probable ZIP Zinc transporter protein	Zinc	Protein-Small Molecule (P-M)	Transient Complex		ISO	http://pfam.sanger.ac.uk//family/PF02535	vizhi.gurusamy@gmail.com
Rv0324	Rv0324	Transcription Regulation	transcriptional regulatory protein ArsR-family	DNA	Protein – Nucleic Acid (P-NA)	Functional Linkage (Regulatory)		NAS	PMID: 16077132	vizhi.gurusamy@gmail.com
Rv0325	Rv0325		Conserved Hypothetical Protein	Rv0324; Rv0326	Protein-Protein (P-P)	Functional Linkage (Regulatory)	Operon (Functional linkage)	TAS	PMID: 19376862	priti.priety@gmail.com
Rv0326	Rv0326	03420 (Nucleotide excision repair)	Probable 6-O-methylguanine DNA methyltransferase	Rv0324; Rv0325	Protein-Protein (P-P)	Functional Linkage (Regulatory)	Operon (Functional linkage)	TAS	PMID: 19376862	shahanup86@gmail.com
Rv0328	Rv0328	Transcription Regulation	POSSIBLE TRANSCRIPTIONAL REGULATORY PROTEIN (POSSIBLY TETR/ACRR-FAMILY)	DNA	Protein - Nucleic Acid	Functional Linkage (Regulatory)		NAS	PMID: 9634230 ;http://www.ncbi.nlm.nih.gov/sites/entrez?cmd=Retrieve&db=protein&dopt=GenPept&RID=VPATGKER013&log%24=prottop&blast_rank=1&list_uids=15607469	vizhi.gurusamy@gmail.com
Rv0328	Rv0328	Transcription Regulation	POSSIBLE TRANSCRIPTIONAL REGULATORY PROTEIN (POSSIBLY TETR/ACRR-FAMILY)	Rv3286c	Protein - Nucleic Acid	Functional Linkage (Regulatory)	Co-expression (Functional linkage)	IEP	PMID: 17089148	vizhi.gurusamy@gmail.com
Rv0330c	Rv0330c	Transcription Regulation	Probable Bacterial regulatory protein, TetR	DNA	Protein-Nucleic Acid	Functional Linkage (Regulatory)		ISO	http://pfam.sanger.ac.uk//family/PF00440	vizhi.gurusamy@gmail.com
Rv0331	Rv0331	Transcription Regulation	POSSIBLE DEHYDROGENASE/REDUCTASE	Rv2069	Protein – Nucleic Acid (P-NA)	Functional Linkage (Transcription)	Co-expression (Functional linkage)	IEP	PMID: 17158685	sourish10@gmail.com
Rv0332	Rv0332		probable mycothiol maleylpyruvate isomerase	Mycothiol	Protein-Small Molecule (metabolite) (P-M)	Functional Linkage (Activation)	Spectrophotometric/Structural Analysis	ISO	BLAST ; PFAM ; CDD ; PMID: 17428791	sourish10@gmail.com
Rv0336	Rv0336	Transcription Regulation	CONSERVED 13E12 REPEAT FAMILY PROTEIN	Rv2720	Protein-Nucleic Acid	Functional Linkage (Regulatory)		RCA	PMID: 12029045	vizhi.gurusamy@gmail.com
Rv0339c	Rv0339c	Transcription regulation	probable LuxR family transcriptional regulator	DNA	Protein-Nucleic acid	Functional Linkage (Regulatory)	Affinity purification (Physical interaction)	ISS	PMID: 16547043	dimpi.srcp@gmail.com
Rv0341	iniB	Antibiotic resistance	Isoniazid-inductible protein iniB	isoniazid ; beta-Lactam antibiotic	Protein-Small molecules	Functional Linkage (Regulatory)	Spectrophotometric Analysis	IDA	PMID: 10714983 ;PMID: 16677447	dimpi.srcp@gmail.com
Rv0342	iniA	Antibiotic resistance	Isoniazid-inductible protein iniA	isoniazid ; ethambutol	Protein-Small molecules	Functional Linkage (Regulatory)	Spectrophotometric Analysis	IDA	PMID: 15752203 ; PMID: 10714983	dimpi.srcp@gmail.com
Rv0343	iniC	Antibiotic resistance	Isoniazid-inductible protein iniC	isoniazid ; ethambutol	Protein-Small molecules	Functional Linkage (Regulatory)	Spectrophotometric Analysis	IDA	PMID: 10714983	dimpi.srcp@gmail.com
Rv0348	mosR	Transcriptional regulation	TRANSCRIPTIONAL REGULATORY PROTEIN	Rv3130c ; mce1	Protein-Protein (P-P)	Functional Linkage (Regulatory)	Co-expression (Functional linkage)	IEP	PMID: 19648248	priyadarshinipriyanka2001@gmail.com
Rv0350	dnaK	03018 (RNA degradation)	PROBABLE CHAPERONE PROTEIN DNAK (HEAT SHOCK PROTEIN 70) (HEAT SHOCK 70 KDA PROTEIN) (HSP70)	Rv0353	Protein-Protein (P-P)	Functional Linkage (Signaling)	Gene Neighborhood (Functional Linkage), Co occurance (Functional Linkage)	IDA	PMID: 19470749; PMID: 18227252; PMID: 15448982	shahanup86@gmail.com
Rv0351	grpE	03018 (RNA degradation)	PROBABLE GRPE PROTEIN (HSP-70 COFACTOR)	Rv0350	Protein-Nucleic Acid	Functional Linkage (Regulatory)	Band Shift	IDA	PMID: 18227252	ilamathi.raja@gmail.com
Rv0352	dnaJ1	03018 (RNA degradation)	Cheperone protein DNAJ 1	Rv0350	Protein-Protein (P-P)	Functional Linkage (Regulatory)	Co-expression (Functional linkage)	IEP	PMID: 15207487	dimpi.srcp@gmail.com
Rv0353	hspR	03018 (RNA degradation)	HEAT shock protein transcriptional repressor HspR	Rv0350	Protein-Nucleic Acid	Functional Linkage (Regulatory)	Band Shift	IDA	PMID: 18227252 ;PMID: 12857778	dimpi.srcp@gmail.com
Rv0359	RIP metalloprotease 2		probable Zn-dependent protease	Zn	Protein-Small Molecule	Transient complex		ISA	BLAST ;PMID: 20545848	akankshajain.21@gmail.com/ prabhakarsmail@gmail.com
Rv0361	Rv0361	Metal ion transport	Probable tonB protein	FhuA	Protein-Small Molecule (metabolite) (P-M)	Transient complex	Structural Analysis	ISS	PMID: 16741125;PMID: 15522863 ; PHYRE	akankshajain.21@gmail.com/ prabhakarsmail@gmail.com
Rv0362	mgtE	Metal ion transport	Mg2+ transport transmembrane protein MgtE	Zn2+	Protein-Small Molecule (metabolite) (P-M)	Transient complex		NAS	PMID: 18752625	jyotisrcp@gmail.com
Rv0364	Rv0364	04130 (SNARE interactions in vesicular transport)	probable SNARE associated Golgi protein	N-ethylmaleimide-sensitive factor	Protein-Protein (P-P)	Functional Linkage (Regulatory)	Affinity purification (Physical interaction)	ISA	BLAST ; PMID: 11825909	akankshajain.21@gmail.com/ prabhakarsmail@gmail.com
Rv0368c	Rv0368c	Cell adhesion molecules (CAMs)	Probable von Willebrand factor type A domain-containing protein	fibronectin	Protein-Protein (P-P)	Transient complex	Structural analysis	ISS	PMID: 12388743 ; PMID: 15079089 ; http://pfam.sanger.ac.uk/family/VWA_CoxE	akankshajain.21@gmail.com/prabhakarsmail@gmail.com
Rv0370c	Rv0370c		Probable AAA ATPase central domain protein	ATP	Protein-Small Molecule	Transient complex		ISA	PMID: 9514743 ;PMID: 19836337; BLAST	akankshajain.21@gmail.com/ prabhakarsmail@gmail.com
Rv0371c	Rv0371c	Molybdenum cofactor biosynthesis	Probable molybdenum cofactor biosynthesis protein	Molybdenum	Protein-Small Molecule (metabolite) (P-M)	Transient complex	Spectrophotometric/Structural Analysis	ISA	PMID: 15317939	akankshajain.21@gmail.com/ prabhakarsmail@gmail.com
Rv0373c	Rv0373c		CARBON MONOXIDE DEHYDROGENASE (Large chain)	Rv3132c ; Rv2027c	Protein-Protein (P-P)	Functional Linkage (Regulatory)	Co-expression (Functional linkage)	IEP	PMID: 18400743	akankshajain.21@gmail.com/prabhakarsmail@gmail.com
Rv0374c	Rv0374c		CARBON MONOXIDE DEHYDROGENASE (Small chain)	Rv3132c ; Rv2027c	Protein-Protein (P-P)	Functional Linkage (Regulatory)	Co-expression (Functional linkage)	IEP	PMID: 18400743	akankshajain.21@gmail.com/prabhakarsmail@gmail.com
Rv0375c	Rv0375c		CARBON MONOXIDE DEHYDROGENASE (MEDIUM CHAIN)	Rv3132c ; Rv2027c	Protein-Protein (P-P)	Functional Linkage (Regulatory)	Co-expression (Functional linkage)	IEP	PMID: 18400743	akankshajain.21@gmail.com/prabhakarsmail@gmail.com
Rv0377	Rv0377	Transcriptional regulation	TRANSCRIPTIONAL REGULATORY PROTEIN (LysR family)	DNA	Protein – Nucleic Acid (P-NA)	Functional Linkage (Regulatory)	Structural Analysis	ISA	PMID: 12706716 ; http://pfam.janelia.org/family/PF00126.20	akankshajain.21@gmail.com/ prabhakarsmail@gmail.com
Rv0379	secE2	03060 (Protein export)	Protein transport protein SECE2	Rv0732 ; Rv1440	Protein-Protein (P-P)	Transient complex		ISO	PMID: 15210351	manish.srcp@gmail.com
Rv0380c	Rv0380c	Transcription regulation	RNA methyl transferase	RNA	Protein – Nucleic Acid (P-NA)	Functional Linkage (Regulatory)	Structural Analysis	ISA	PMID: 11554794;PMID: 16245322;BLAST	manish.srcp@gmail.com
Rv0384c	clpB		ENDOPEPTIDASE ATP BINDING PROTEIN (CHAIN B) CLPB [HSP F84.1]	Rv3223c	Protein-Protein (P-P)	Functional Linkage (Regulatory)	Co-expression (Functional linkage)	IEP	PMID: 11567012;PMID: 19592585	manish.srcp@gmail.com
Rv0393	Rv0393	Transposition Pathway	Probable 13E12 repeat family protein	DNA	Protein – Nucleic Acid (P-NA)	Transient complex		ISA	PMID: 12029045;BLAST	manish.srcp@gmail.com
Rv0397	Rv0397	DNA modification	CONSERVED 13E12 REPEAT FAMILY PROTEIN	DNA	Protein – Nucleic Acid (P-NA)	Transient complex		ISA	PMID: 10376668;BLAST	akankshajain.21@gmail.com / prabhakarsmail@gmail.com
Rv0402c	mmpL1	00071 (Fatty acid metabolism)	Probable conserved transmembrane transport protein	Rv0403c	protein-protein		Gene Neighborhood (Functional linkage)	IGC	PMID: 15908378;PMID: 15743935	nareshatray@yahoo.com
Rv0403c	mmpS1	00071 (Fatty acid metabolism)	PROBABLE CONSERVED MEMBRANE PROTEIN MMPS1	Rv0402c	protein-protein		Gene Neighborhood (Functional linkage)	IGC	PMID: 15743935;PMID: 15908378	akankshajain.21@gmail.com/prabhakarsmail@gmail.com
Rv0405	pks6	00071 (Fatty acid metabolism)	membrane bound polyketide synthase pks6	lipid	Protein-Lipid (P-L)	Functional Linkage (Activation)	Affinity purification (Physical interaction)	IMP	PMID: 15715645 ; PMID: 18613748	nareshatray@yahoo.com
Rv0406c	Rv0406c	00312 (beta-Lactam resistance)	BETA LACTAMASE LIKE PROTEIN	beta-lactam antibiotics	Protein-Protein (P-P)	Functional Linkage (Activation)	Affinity purification (Physical interaction)	IEP	PMID: 18217931 ; PMID: 17915954 ; PMID: 19251630	nareshatray@yahoo.com
Rv0411c	glnH	00471 (D-Glutamine and D-glutamate metabolism)	glutamine-binding lipoprotein (glnH)	glutamine	Protein-Protein (P-P)	Transient complex	Affinity purification (Physical interaction)	IGC	PMID: 16262797 ; PMID: 15186418	nareshatray@yahoo.com
Rv0416	thiS	Thiamine biosynthesis	sulfur carrier protein thiS	thiF	protein-protein	Functional Linkage (Activation)	structural Analysis	IDA	PMID: 18771296	nareshatray@yahoo.com
Rv0417	thiG	00730 (Thiamine metabolism)	PROBABLE THIAMIN BIOSYNTHESIS PROTEIN THIG (THIAZOLE BIOSYNTHESIS PROTEIN)	Rv0416	protein-protein	Structural Complex (one of a pair)		ISO	PMID: 10082377	harsharohiratruefriend@gmail.com
Rv0428c	Rv0428c		GCN5-RELATED N-ACETYLTRANSFERASE	acyl-CoAs	Protein-Small Molecule	Functional Linkage (Activation)	Structural Analysis	ISA	PMID: 15581578;Blast	akankshajain.21@gmail.com/ prabhakarsmail@gmail.com
Rv0430	Rv0430	Transcription regulation	Probable Fis family transcriptional regulator	DNA	Protein – Nucleic Acid (P-NA)	Functional Linkage (Regulatory)	Footprinting	ISO	PMID: 11278071 ; PMID: 9393706 ; BLAST	akankshajain.21@gmail.com/ prabhakarsmail@gmail.com
Rv0434	Rv0434		Probable ATP-dependent protease La (LON) domain	peptidase	protein-protein		Affinity purification (Physical interaction)	ISS	http://pfam.sanger.ac.uk/family/LON ; PMID: 9425059	akankshajain.21@gmail.com / prabhakarsmail@gmail.com
Rv0438c	moeA2	Molybdenum cofactor biosynthesis	molybdopterin biosynthesis protein MoeA2	Molybdenum	Protein-Small Molecule (metabolite) (P-M)	Transient complex		ISO	PMID: 16000717;PMID: 15317939	akankshajain.21@gmail.com/ prabhakarsmail@gmail.com
Rv0440	groEL	03018 (RNA degradation)	60 KDA CHAPERONIN 2 GROEL2 (PROTEIN CPN60-2) (GROEL PROTEIN 2) (65 KDA ANTIGEN) (HEAT SHOCK PROTEIN 65) (CELL WALL PROTEIN A) (ANTIGEN A)	Rv3418c	Protein-Protein (P-P)	Binding (functional Linkage)	Spectrophotometric/Structural Analysis	IDA	PMID: 18629250 ; PMID: 15547284	priti.priety@gmail.com
Rv0444c	rskA	03022 (Basal transcription factors)	ANTI-SIGMA FACTOR RSKA (REGULATOR OF SIGMA K)	Rv0445c	Protein-Protein (P-P)	Functional Linkage (Regulatory)	Affinity purification (Physical interaction)	IDA	PMID: 17064366	akankshajain.21@gmail.com/ prabhakarsmail@gmail.com
Rv0445c	sigK	03022 Basal transcription factors	PROBABLE ALTERNATIVE RNA POLYMERASE SIGMA FACTOR SIGK	Rv0444c	Protein - Protein (P-P)	Functional Linkage( regulates)	Yeast two-hybrid (Physical interaction)	IPI	PMID: 17064366	priti.priety@gmail.com, ashwinigbhat@gmail.com
Rv0448c	Rv0448c	Transcriptional regulation	CONSERVED HYPOTHETICAL PROTEIN	Rv0445c	Protein-Protein (P-P)	Functional Linkage (Regulated by)	Co-expression (Functional linkage)	IEP	PMID: 18203833	akankshajain.21@gmail.com/ prabhakarsmail@gmail.com
Rv0449c	Rv0449c	Transcriptional Regulation	CONSERVED HYPOTHETICAL PROTEIN	Rv0445c	Protein – Nucleic Acid (P-NA)	Functional Linkage (Transcription)	Co-expression (Functional linkage)	IEP	PMID: 18203833 ; PMID: 15882422	sourish10@gmail.com
Rv0449c	Rv0449c	Transcriptional Regulation	Probable SigK regulated protein	Rv0445c	Protein – Nucleic Acid (P-NA)	Functional Linkage (Transcription)	Co-expression (Functional linkage)	IEP	PMID: 18203833	priyadarshinipriyanka2001@gmail.com
Rv0450c	mmpL4	02010 (ABC transporters)	possible Proton-dependent transporter	Rv2711	Protein-Protein (P-P)	functional linkage(regulatory)		IEP	PMID: 10564470; PMID: 12065475 ; PMID: 15908378 ; PMID: 15784600	priyadarshinipriyanka2001@gmail.com
Rv0451c	mmpS4		PROBABLE CONSERVED MEMBRANE PROTEIN MMPS4	Rv2711	Protein-Protein (P-P)	functional linkage(regulatory)		IEP	PMID: 15746274; PMID: 11722747; 12065475	priyadarshinipriyanka2001@gmail.com
Rv0452	Rv0452	Transcriptional regulation	transcriptional regulatory protein	Rv2711	Protein-Protein (P-P)	functional linkage(regulatory)		RCA	PMID: 15746274	priyadarshinipriyanka2001@gmail.com
Rv0456A	mazF1	TA System	POSSIBLE TOXIN MAZF1	Rv0456B	Protein-Protein (P-P)	Functional linkage(inhibits)		TAS	PMID: 19016878	priyadarshinipriyanka2001@gmail.com
Rv0457c	Rv0457c		prolyl oligopeptidase	Peptide	protein-protein	Transient complex	Co-occurrence (Functional linkage)	ISO	PMID: 17034776 ; BLAST ; PFAM	sourish10@gmail.com
Rv0457c	Rv0457c		prolyl oligopeptidase	Rv3676	Protein – Nucleic Acid (P-NA)	Functional Linkage (Transcription)	Affinity purification (Physical interaction)	IPI	PMID: 16267303	sourish10@gmail.com
Rv0459	Rv0459	01100 (Metabolic pathways)	Aldehyde dehydrogenase	Rv0458	protein-protein	Functional Linkage (Metabolic components in a pathway)	Co-occurrence (Functional linkage)	RCA	PMID: 16428773 ; PMID: 12234608	priyadarshinipriyanka2001@gmail.com
Rv0462	lpdC	00010 (Glycolysis / Gluconeogenesis)	DIHYDROLIPOAMIDE DEHYDROGENASE LPD (LIPOAMIDE REDUCTASE (NADH)) (LIPOYL DEHYDROGENASE) (DIHYDROLIPOYL DEHYDROGENASE) (DIAPHORASE)	Rv2428; Rv2429; sucB	Protein-Protein (P-P)	Binding(Functional Linkage)	Gene Neighbourhood (Functional Linkage)	ISO	PMID: 11560483, PMID: 11799204	ahal4789@gmail.com ; sourish10@gmail.com
Rv0462			DIHYDROLIPOAMIDE DEHYDROGENASE LPD (LIPOAMIDE REDUCTASE (NADH)) (LIPOYL DEHYDROGENASE) (DIHYDROLIPOYL DEHYDROGENASE) (DIAPHORASE)	Rv0462	Protein-Protein (P-P)				PMID: 16093239
Rv0463	Rv0463	Transcriptional Regulator	PROBABLE CONSERVED MEMBRANE PROTEIN	Rv2710	Protein – Nucleic Acid (P-NA)	Functional Linkage (Transcription)	Co-expression (Functional linkage)	IEP	http://jb.asm.org/cgi/content/full/190/2/699/T1?ck=nck	sourish10@gmail.com
Rv0464c	Rv0464c	protocatechuate catabolism	Carboxymuconolactone decarboxylase	Rv0465c	Protein – Nucleic Acid (P-NA)	Functional Linkage (Regulatory)	Affinity purification (Physical interaction)	IPI	PMID: 19767422	sourish10@gmail.com
Rv0464c	Rv0464c	00630 (Glyoxylate and dicarboxylate metabolism)	Carboxymuconolactone decarboxylase	Rv0465c	Protein – Nucleic Acid (P-NA)	Functional Linkage (Regulatory)	Affinity purification (Physical interaction)	IDA	PMID: 19767422	sourish10@gmail.com
Rv0465c	RamB	Transcriptional regulation	transcriptional repressor	Rv0467	Protein – Nucleic Acid (P-NA)	functional linkage(regulatory)	Band shift	IDA	PMID: 19767422	priyadarshinipriyanka2001@gmail.com
Rv0467			ISOCITRATE LYASE ICL (ISOCITRASE) (ISOCITRATASE)	Rv0467	Protein-Protein (P-P)				PMID: 10932251
Rv0472c	Rv0472c	Transcriptional regulation	PROBABLE TRANSCRIPTIONAL REGULATORY PROTEIN (POSSIBLY TETR-FAMILY)	DNA	Protein – Nucleic Acid (P-NA)			NAS	PMID: 15944459	priya29sep@gmail.com
Rv0474	Rv0474	Transcriptional regulation	Putative DNA-binding protein (XRE family)	DNA	Protein – Nucleic Acid (P-NA)			TAS	PMID: 15944459; PMID: 15758213	priya29sep@gmail.com
Rv0475	hbhA	Host-pathogen interaction	iron regulated heparin binding haemagglutinin hbhA(adhesin)	human complement component C3	Protein-Protein (P-P)	Transient complex	Spectrophotometry	IDA	PMID:11449276; PMID: 12438350; PMID: 10601202	gaat3s@gmail.com
Rv0475	hbhA	Host-pathogen interaction	iron regulated heparin binding haemagglutinin hbhA(adhesin)	heparin	Protein-Carbohydrate (P-C)	Transient complex	Spectrophotometry	IDA	PMID:11449276; PMID: 12438350; PMID: 10601202
Rv0475	hbhA		iron regulated heparin binding haemagglutinin hbhA(adhesin)	Rv0476 ; Rv0477 ; Rv0478	Protein-Protein (P-P)	Functional Linkage (Transcription)	Co-expression (Functional linkage)	IEP	PMID: 12438350	sourish10@gmail.com
Rv0476	Rv0476		POSSIBLE CONSERVED TRANSMEMBRANE PROTEIN	Rv0475 ; Rv0477 ; Rv0478	Protein-Protein (P-P)	Functional Linkage (Transcription)	Co-expression (Functional linkage)	IEP	PMID: 12438350	gaat3s@gmail.com
Rv0477	Rv0477		POSSIBLE CONSERVED SECRETED PROTEIN	Rv0475 ; Rv0476 ; Rv0478	Protein-Protein (P-P)	Functional Linkage (Transcription)	Co-expression (Functional linkage)	IEP	PMID: 12438350	sourish10@gmail.com
Rv0479c	Rv0479c		PROBABLE CONSERVED MEMBRANE PROTEIN	Rv3911 ; Rv1221	Protein – Nucleic Acid (P-NA)	Functional Linkage (Transcription)	Co-expression (Functional linkage)	IEP	PMID: 17088352 ; PMID: 18657035	sourish10@gmail.com
Rv0482	murB	00550 (Peptidoglycan biosynthesis)	PROBABLE UDP-N-ACETYLENOLPYRUVOYLGLUCOSAMINE REDUCTASE MURB (UDP-N-ACETYLMURAMATE DEHYDROGENASE)	Rv2711	Protein-Protein (P-P)	Functional Linkage (Regulatory)	Footprinting	IEP	PMID: 11722747	akankshajain.21@gmail.com/prabhakarsmail@gmail.com
Rv0483	lprQ	lipoprotein biosynthetic pathway	PROBABLE CONSERVED LIPOPROTEIN LPRQ	Rv3676	Protein-Protein (P-P)	Functional Linkage (Transcription)	ChIP (Physical interaction)	IMP	PMID: 15882420; PMID: 15539077	priya29sep@gmail.com
Rv0484c	Rv0484c		PROBABLE SHORT-CHAIN TYPE OXIDOREDUCTASE	NADPH	Protein-Small Molecule (metabolite) (P-M)	Functional Linkage (Metabolic components in a pathway)	Affinity purification (Physical interaction)	IDA	http://www.beilstein-institut.de/Bozen2008/Proceedings/Roberts/Roberts.pdf	priya29sep@gmail.com
Rv0485	Rv0485	transcription	POSSIBLE TRANSCRIPTIONAL REGULATORY PROTEIN	Rv1195 ; Rv1196	Protein-Protein	Functional Linkage (Regulatory)	Affinity purification (Physical interaction)	IMP	PMID:19651861	yashabhasin@gmail.com
Rv0485	Rv0485	transcription	POSSIBLE TRANSCRIPTIONAL REGULATORY PROTEIN	Rv0486	Protein-Protein	Functional Linkage (Regulatory)		NAS	PMID: 18772286	shahanup86@gmail.com
Rv0486	mshA	Mycothiol biosynthesis	GLYCOSYLTRANSFERASE	Rv0485	Protein-Protein	Functional Linkage (Regulatory)		NAS	PMID: 18772286	gaat3s@gmail.com
Rv0488	Rv0488		PROBABLE CONSERVED INTEGRAL MEMBRANE PROTEIN	Lysine	P-P interaction	Transient Complex		ISO	PMID: 19200449; http://pfam.sanger.ac.uk/family/PF01810.11; PMID: 8971704	priya29sep@gmail.com
Rv0489			PROBABLE PHOSPHOGLYCERATE MUTASE 1 GPM1 (PHOSPHOGLYCEROMUTASE) (PGAM) (BPG-DEPENDENT PGAM)	Rv0489	Protein-Protein (P-P)				PMID: 15735341
Rv0490	senX3	02020 (Two-component system)	PUTATIVE TWO COMPONENT SENSOR HISTIDINE KINASE SENX3	Rv0491	Protein-Protein (P-P)	Functional Linkage (Regulatory)	Affinity purification (Physical interaction)	IEP	PMID: 12777483 ; PMID: 11101667	akankshajain.21@gmail.com/prabhakarsmail@gmail.com
Rv0491	regX3	02020 (Two-component system)	WO COMPONENT SENSORY TRANSDUCTION PROTEIN REGX3 (TRANSCRIPTIONAL REGULATORY PROTEIN) (PROBABLY LUXR-FAMILY)	Rv0490		Functional Linkage (Metabolic components in a pathway)	Affinity purification (Physical interaction)	IMP	PMID: 12777483 ; PMID: 11101667	akankshajain.21@gmail.com/prabhakarsmail@gmail.com
Rv0492c	Rv0492c		PROBABLE OXIDOREDUCTASE GMC-TYPE	FAD	Protein-Small Molecule (metabolite) (P-M)	Functional Linkage (Metabolic, Components in a pathway)	Gene Neighbourhood	NAS	PMID: 11673442; PMID: 11466283; PMID: 14715274	priya29sep@gmail.com
Rv0494	Rv0494	transcription regulation	PROBABLE TRANSCRIPTIONAL REGULATORY PROTEIN (PROBABLY GNTR-FAMILY)	DNA	Protein - Nucleic Acid (P-NA)	Functional Linkage (Regulatory)	Co-occurance (Functional Linkage)	RCA	PMID: 18985025; PMID: 17194626; PMID: 19995191	nancy.manchandabiotech@gmail.com
Rv0500A	Rv0500A		excisionase/Xis, DNA-binding protein	DNA	Protein – Nucleic Acid (P-NA)	Functional Linkage(Binding)	ChIP (Physical interaction)	IPI	PMID: 18253472; BLAST	nancy.manchandabiotech@gmail.com
Rv0504c	Rv0504c	00061 (Fatty acid biosynthesis)	FASII dehydratase	acyl carrier protein (ACP)	Protein-Small Molecule (metabolite) (P-M)	Functional Linkage (Metabolic components in a pathway)	Co-occurrence (Functional linkage)	ISO	PMID: 19136596; PMID: 17804795; http://pfam.sanger.ac.uk/family/PF01575.12	nancy.manchandabiotech@gmail.com
Rv0507	mmpL2	Lipid secretion	probable conserved transmembrane transport protein MMPL2	mmpS	P-P interactions	Structural Complex (one of many)		IGC	PMID: 17384187;PMID: 15908378	nancy.manchandabiotech@gmail.com
Rv0515	Rv0515	Transcription Regulation	conserved 13E12 repeat family protein	Rv2720	Protein – Nucleic Acid (P-NA)	Functional Linkage (Regulatory)	Co-expression (Functional linkage)	IEP	PMID: 12029045	gaat3s@gmail.com
Rv0516c	Rv0516c	transcription regulation	ANTI-ANTI-SIGMA FACTOR	Rv2638; Rv3687c; Rv3286c; Rv3287c	Protein-Protein	Functional Linkage (Regulatory)	Yeast two-hybrid (Physical interaction)	IPI	PMID: 17485404; PMID: 17411339; PMID: 16263329	yashabhasin@gmail.com
Rv0516c	Rv0516c	signal transduction	ANTI-ANTI-SIGMA FACTOR	Rv0931c	Protein-Protein	Functional Linkage (Regulatory)	Affinity purification (Physical interaction)	IDA	PMID: 17411339	shahanup86@gmail.com
Rv0518	Rv0518	host cell invasion	POSSIBLE GDSL family lipase	lipids	Protein-Lipid (P-L)	Transient complex		ISA	PMID: 15522763	gaat3s@gmail.com
Rv0522	gabP	L-arginine uptake system	PROBABLE GABA PERMEASE GABP (4-AMINO BUTYRATE TRANSPORT CARRIER) (GAMA-AMINOBUTYRATE PERMEASE)	L-arginine; GABA	Protein-Small Molecule (P-M)	Transient complex	Gene Neighbouhood		PMID: 16788192;PMID: 10648515	sarfarazalam408@gmail.com
Rv0522	gabP	L-arginine uptake system	PROBABLE GABA PERMEASE GABP (4-AMINO BUTYRATE TRANSPORT CARRIER) (GAMA-AMINOBUTYRATE PERMEASE)	Rv0352	Protein – Nucleic Acid (P-NA)	Functional Linkage (Regulatory)	Co-expression (Functional linkage)	IEP	PMID: 15207487	shahanup86@gmail.com
Rv0523c	Rv0523c	Host Pathogen interaction	CONSERVED HYPOTHETICAL PROTEIN	T-cell	Protein-Protein (P-P)	Functional Linkage (Activation)		NAS	PMID: 19017986	shahanup86@gmail.com
Rv0530	Rv0530	cell cycle	probable ATPase ( probable ParA family like protein )	DNA	Protein – Nucleic Acid (P-NA)	Transient complex			PMID: 20006309; PMID: 18077387; PMID: 10671452	sarfarazalam408@gmail.com
Rv0533c	fabH	Mycolic acid synthesis	3-OXOACYL-[ACYL-CARRIER-PROTEIN] SYNTHASE III FABH	Rv0533c	Protein-Protein (P-P)	Structural Complex (one of a pair)	Structural analysis	IDA	PMID: 11278743
Rv0541c	Rv0541c	Protein Mannosylation	probable polyprenyl-dependent glycosyltranferase	C50-P-Man	Protein-Carbohydrate (P-C)	Functional Linkage (Metabolic, Components in a pathway)	Inferred from sequence homology	RCA	PMID: 17261566	sourish10@gmail.com
Rv0545c	pitA	02060 (Phosphotransferase system (PTS))	PROBABLE LOW-AFFINITY INORGANIC PHOSPHATE TRANSPORTER INTEGRAL MEMBRANE PROTEIN	Divalent metal; Phosphate	Protein-Small Molecule (metabolite) (P-M)	Functional Linkage (Metabolic, Components in a pathway)	Spectrophotometric Assay	ISO	PMID: 20003273	sourish10@gmail.com
Rv0546c	Rv0546c	glyoxate metabolism	probable glyoxylase/ dioxygenase	Rv3286c	Protein-Protein (P-P)	Functional Linkage (Regulates)	ChIP (Physical interaction)	IDA	PMID: 17158685	akankshajain.21@gmail.com
Rv0547c	Rv0547c		possible oxidoreductase	Rv3286c	Protein-Protein (P-P)	Functional Linkage (Regulatory)	ChIP (Physical interaction)	IPI	PMID: 17158685	akankshajain.21@gmail.com
Rv0548c	menB	Menaquinone biosynthesis	1,4-dihydroxy-2-napthoyl-CoA synthase	Rv0548c	Protein-Protein (P-P)	Structural Complex (one of many)	Structural analysis	IDA	PMID: 12909628
Rv0549c	vapC3	TA system	POSSIBLE TOXIN	Rv0550c	Protein-Protein (P-P)	Functional Linkage (Inhibits)	Spectrophototmetric assay	IDA	PMID: 19016878	sourish10@gmail.com
Rv0550c	vapB3	TA system	POSSIBLE ANTITOXIN	Rv0549c	Protein-Protein (P-P)	Functional Linkage (Inhibited by)	Spectrophototmetric assay	IDA	PMID: 19016878	sourish10@gmail.com
Rv0552	Rv0552	twin-arginine translocation pathway	probable twin-arginine translocation pathway signal protein	Rv2068c	Protein-Protein	Structural Complex (one of many)	Spectrophotometric Analysis	ISA	PMID: 16267291;BLAST	priyadarshinipriyanka2001@gmail.com
Rv0554	bpoC ; menH		POSSIBLE PEROXIDASE ((NON-HAEM PEROXIDASE)	Rv0554	Protein-Protein (P-P)	Structural Complex (one of a pair)	Spectrophotometric/Structural Analysis	IDA	PMID: 20693690	sourish10@gmail.com
Rv0559c	Rv0559c	03070 (Bacterial secretion system)	POSSIBLE CONSERVED SECRETED PROTEIN	Salicylate	Protein-Small Molecule	Functional linkage (regulated by)	Co-expression (Functional Linkage)	IEP	PMID: 16175359
Rv0560c	ubiG	00130 (Ubiquinone and other terpenoid-quinone biosynthesis)	2-octaprenyl-3-methyl-5-hydroxy-6-methoxy-1,4-benzoquinone methyltransferase	Salicylate	Protein-Small Molecule (metabolite) (P-M)	Functional Linkage (Activated by)	SDS-PAGE	IDA	PMID: 15528667	ashwinigbhat@gmail.com
Rv0563	htpX		PROBABLE PROTEASE TRANSMEMBRANE PROTEIN (HEAT SHOCK PROTEIN)	Rv2710	Protein-Protein (P-P)	Functional linkage ( regulatory )	Co-expression (Functional Linkage)	IEP	PMID: 20386700	sourish10@gmail.com
Rv0570	nrdZ	00230 (Purine metabolism); 00240 (Pyrimidine metabolism)	Class II ribonucleoside-diphosphate reductase large subunit NrdZ	Rv3133c	Protein - Nucleic Acid	Functional Linkage (Regluatory)	PCR	IDA	PMID: 14573627; PMID: 17918768	ahal4789@gmail.com ; sourish10@gmail.com
Rv0576	Rv0576	Transcriptional regulation	ArsR family transcriptional regulator	Rv0577	Protein-Protein (P-P)	Functional Linkage (Regulatory)	Gene Neighborhood (Functional linkage)		PMID: 14987776	ahal4789@gmail.com ; sourish10@gmail.com
Rv0577	TB27.3 ; cfp32		TB27.3	Rv0576	Protein-Protein (P-P)	Functional Linkage (Regulatory)	Gene Neighborhood (Functional linkage)		PMID: 14987776	ahal4789@gmail.com ; sourish10@gmail.com
Rv0579	Rv0579	Host pathogen interaction	putative zinc finger protein	Ku70	Protein-Protein (P-P)	Functional Linkage (Activation)	Band shift		PMID: 15240143	ahal4789@gmail.com ; sourish10@gmail.com
Rv0581	Rv0581	TA system	Antitoxin	Rv0582	Protein-Protein (P-P)		Gene Neighborhood (Functional linkage)	NAS	PMID: 15993073 ; Tuberculist	ahal4789@gmail.com ; sourish10@gmail.com
Rv0582	Rv0582	TA system	Toxin	Rv0581	Protein-Protein (P-P)		Gene Neighborhood (Functional linkage)	NAS	PMID: 15993073 ; Tuberculist	ahal4789@gmail.com ; sourish10@gmail.com
Rv0586	mce2R	Host Pathogen Interaction	repressor protein Mce2R	Rv0589 ; Rv0590 ; Rv0591 ; Rv0592 ; Rv0593 ; Rv0594 ; Rv0670	Protein – Nucleic Acid (P-NA)	Functional Linkage (Regulatory)	Physical Interaction	IDA	PMID: 14500535 ;PMID: 19027363	ahal4789@gmail.com ; sourish10@gmail.com
Rv0589	mce2A	INVOLVED IN HOST CELL INVASION - virulence gene	MCE-FAMILY PROTEIN MCE2A	Rv0590; Rv0590A; Rv0591; Rv0592; Rv0593; Rv0594	Protein-Protein (P-P)	Operon (Functional linkage)	Co-expression (Functional linkage)	IEP	PMID: 16256439;PMID: 12615052;PMID: 14500535;PMID: 19963438; PMID: 12052567	kholia.trupti@gmail.com
Rv0590	mce2B	INVOLVED IN HOST CELL INVASION	MCE-FAMILY PROTEIN MCE2B	Rv0589; Rv0590A; Rv0591; Rv0592; Rv0593; Rv0594	Protein-Protein (P-P)	Operon (Functional linkage)	Co-expression (Functional linkage)	IEP	PMID: 14500535;PMID: 19963438; PMID: 12052567	kholia.trupti@gmail.com
Rv0590A	Rv0590A	INVOLVED IN HOST CELL INVASION	MCE family-like protein	Rv0590; Rv0589; Rv0591; Rv0592; Rv0593; Rv0594	Protein-Protein (P-P)	Operon (Functional linkage)	Co-expression (Functional linkage)	IEP	PMID: 14500535;PMID: 19963438; PMID: 12052567	kholia.trupti@gmail.com
Rv0591	mce2C	INVOLVED IN HOST CELL INVASION	MCE-FAMILY PROTEIN MCE2C	Rv0590; Rv0590A; Rv0589; Rv0592; Rv0593; Rv0594	Protein-Protein (P-P)	Operon (Functional linkage)	Co-expression (Functional linkage)	IEP	PMID: 14500535;PMID: 19963438; PMID: 12052567	kholia.trupti@gmail.com
Rv0592	mce2D	INVOLVED IN HOST CELL INVASION	MCE-FAMILY PROTEIN MCE2D	Rv0590; Rv0590A; Rv0591; Rv0589; Rv0593; Rv0594	Protein-Protein (P-P)	Operon (Functional linkage)	Co-expression (Functional linkage)	IEP	PMID: 14500535;PMID: 19963438; PMID: 12052567	kholia.trupti@gmail.com
Rv0593	lprL	INVOLVED IN HOST CELL INVASION	MCE-family lipoprotein LprL	Rv0590; Rv0590A; Rv0591; Rv0592; Rv0589; Rv0594	Protein-Protein (P-P)	Operon (Functional linkage)	Co-expression (Functional linkage)	IEP	PMID: 19710090; PMID: 14500535;PMID: 19963438; PMID: 12052567	kholia.trupti@gmail.com
Rv0594	mce2F	INVOLVED IN HOST CELL INVASION	MCE-FAMILY PROTEIN MCE2F	Rv0590; Rv0590A; Rv0591; Rv0592; Rv0593; Rv0589	Protein-Protein (P-P)	Operon (Functional linkage)	Co-expression (Functional linkage)	IEP	PMID: 14500535;PMID: 19963438; PMID: 12052567	kholia.trupti@gmail.com
Rv0595c	vapC4	TA system	POSSIBLE TOXIN	Rv0596c	Protein-Protein (P-P)	Functional Linkage (Inhibition)	Co-expression (Functional linkage)	IEP	PMID: 19479006; PMID: 15993073; PMID: 20011113	shahanup86@gmail.com
Rv0596c	vapB4	TA system	POSSIBLE ANTITOXIN	Rv0595c	Protein-Protein (P-P)	Functional Linkage (Inhibition)	Co-expression (Functional linkage)	IEP	PMID: 19479006; PMID: 15993073; PMID: 20011113	shahanup86@gmail.com
Rv0597c	Rv0597c		Probable P-loop containing nucleoside triphosphate hydrolase domain protein	DNA	protein-Nucleic Acid	functional linkage (regulatory)		ISO	Phyre; PMID: 8609605	shahanup86@gmail.com
Rv0598c	Rv0598c	TA system	CONSERVED HYPOTHETICAL PROTEIN WITH PIN DOMAIN	Rv0599c	protein-protein interaction	Functional Linkage (Inhibition)		NAS	PMID: 15993073; PMID: 20011113	shahanup86@gmail.com
Rv0599c	Rv0599c	TA system	CONSERVED HYPOTHETICAL PROTEIN, ANTITOXIN	Rv0598c	protein-protein interaction	Functional Linkage (Inhibition)		NAS	PMID: 15993073; PMID: 20011113	shahanup86@gmail.com
Rv0600c	HK1	02020 (Two-component system)	probable two component sensor kinase	Rv0601c; Rv0602c ; ATP	protein -protein; Protein-Small Molecule (metabolite) (P-M)	functional linkage(Regulatory)	Spectrophotometric/Structural Analysis	IDA	PMID: 17434492;PMID: 17335892; PMID: 16650822; PMID: 19246748;PMID: 19962420	shahanup86@gmail.com
Rv0601c	HK2	02020 (Two-component system)	PROBABLE TWO COMPONENT SENSOR KINASE	Rv0600c; Rv0602c	protein -protein interaction	functional linkage(Regulatory)	Spectrophotometric/Structural Analysis	IDA	PMID: 17434492;PMID: 17335892; PMID: 16650822; PMID: 19246748;PMID: 19962420	shahanup86@gmail.com
Rv0601c	HK2	02020 (Two-component system)	PROBABLE TWO COMPONENT SENSOR KINASE	Rv0601c	Protein-Protein (P-P)	Structural Complex (one of a pair)	Yeast two-hybrid (Physical interaction)	IPI	PMID: 19246748
Rv0602c	tcrA	02020 (Two-component system)	PROBABLE TWO COMPONENT DNA BINDING TRANSCRIPTIONAL REGULATORY PROTEIN TCRA	Rv0600c; Rv0601c	protein-nucleic acid interaction	functional linkage(Regulatory)	Spectrophotometric/Structural Analysis	IDA	PMID: 17434492;PMID: 17335892; PMID: 16650822; PMID: 19246748;PMID: 19962420	shahanup86@gmail.com
Rv0605	Rv0605		POSSIBLE RESOLVASE	DNA	protein - nucleic acid			NAS	PMID: 17504112; PMID: 15207492	shahanup86@gmail.com
Rv0606	Rv0606	DNA repair	possible transposase(fragment)	DNA	Protein – Nucleic Acid (P-NA)	Functional Linkage (Activated by)	Co-expression (Functional linkage)	IEP	PMID:12705867	akankshajain.21@gmail.com
Rv0608	Rv0608	involved in translation inhibition via mRNA cleavage.	conserved hypothetical protein, antitoxin	Rv0609	Protein-Protein (P-P)	(Functional linkage)	Gene neighbourhood (Functional linkage)	IGC	PMID: 20011113; PMID:15993073	akankshajain.21@gmail.com
Rv0609	Rv0609	involved in translation inhibition via mRNA cleavage.	conserved hypothetical protein with PIN domain	Rv0608;DNA	Protein-Protein (P-P)	(Functional linkage)	Gene neighbourhood (Functional linkage)	IGC	PMID: 20011113; PMID:15993073	akankshajain.21@gmail.com
Rv0609A	Rv0609A	involved in post transcriptional regulation of gene expression	conserved hypothetical protein	MTB000052 (B55;rRNA)	Protein â€“ Nucleic Acid (P-NA)	Functional Linkage (Regulatory)	Co-expression (Functional linkage)	IEP	PMID:19555452	akankshajain.21@gmail.com
Rv0612	Rv0612		conserved hypothetical protein	Rv0613c	Protein-Protein (P-P)		Gene Neighborhood (Functional linkage)	IGC	PMID: 17545187	akankshajain.21@gmail.com
Rv0614	Rv0614		conserved hypothetical protein, putative outer membrane protein	Rv0595c	Protein-Protein (P-P)		Co-occurrence (Functional linkage)	IGC	PMID: 18439872, PMID: 17545187	akankshajain.21@gmail.com
Rv0616c	Rv0616c	02020 (Two-component system)	hypothetical protein	Rv0183, Rv1891, Rv0312,Rv1942c, Rv0430, Rv2040c, Rv0491, Rv2274c, Rv2308, Rv0647c, Rv2429, Rv0803, Rv2430c, Rv0867c, Rv2488c ,Rv0916c, Rv2594c, Rv0974c, Rv2650c, Rv1148c, Rv2687c, Rv1252c, Rv2757c, Rv1330c, Rv2783c, Rv1355c, Rv2835c, Rv1433, Rv2866, Rv1518, Rv3020c, Rv1714, Rv3100c	Protein-Protein (P-P)	Functional Linkage (Regulatory)	Co-expression (Functional linkage)	IEP	PMID: 12777483	akankshajain.21@gmail.com
Rv0617	Rv0617		conserved hypothetical protein with PIN domain	Rv0616A	Protein-Protein (P-P)	Functional Linkage	Gene neighbourhood (Functional linkage)	RCA	PMID: 15993073	akankshajain.21@gmail.com
Rv0623	Rv0623	involved in post-segregational cell killing	conserved hypothetical protein, antitoxin(transcription factor)	Rv0624	Protein-Protein (P-P)	Functional linkage	Gene neighbourhood (Functional linkage)	IGC	PMID:14659018	akankshajain.21@gmail.com
Rv0624	Rv0624	involved in post-segregational cell killing	conserved hypothetical protein with PIN domain	Rv0623	Protein-Protein (P-P)	Functional linkage	Gene neighbourhood (Functional linkage)	IGC	PMID: 14659018, PMID: 20011113	akankshajain.21@gmail.com
Rv0626	vapB5	TA system	POSSIBLE ANTITOXIN VAPB5	Rv0627	Protein-Protein (P-P), protein-nucleic acid	Functional Linkage (Inhibits)	Co-expression (Functional linkage), Operon(Physical Interaction)	IEP; IDA	PMID: 18952600; PMID: 19016878; PMID: 20011113; PMID: 19445953	harsharohiratruefriend@gmail.com
Rv0627	vapC5	TA system	POSSIBLE TOXIN VAPC5	Rv0626; DNA	Protein-Protein (P-P), protein-nucleic acid	Functional Linkage (Inhibited by)	Co-expression (Functional linkage), Operon(Physical Interaction)	IEP; IDA	PMID: 18952600; PMID: 19016878; PMID: 20011113; PMID: 19445953	harsharohiratruefriend@gmail.com
Rv0629c	recD	03440 (Homologous recombination)	PROBABLE EXONUCLEASE V (ALPHA CHAIN) RECD (EXODEOXYRIBONUCLEASE V ALPHA CHAIN) (EXODEOXYRIBONUCLEASE V POLYPEPTIDE)	DNA	Protein – Nucleic Acid (P-NA)	Structural Complex (one of many)	Operon (Functional linkage)	RCA	PMID: 19542287	akankshajain.21@gmail.com/prabhakarsmail@gmail.com
Rv0630c	recB	03440 (Homologous recombination)	PROBABLE EXONUCLEASE V (BETA CHAIN) RECB (EXODEOXYRIBONUCLEASE V BETA CHAIN)(EXODEOXYRIBONUCLEASE V POLYPEPTIDE) (CHI-SPECIFIC ENDONUCLEASE)	DNA	Protein – Nucleic Acid (P-NA)	Structural Complex (one of many)	Operon (Functional linkage)	RCA	PMID: 19542287	akankshajain.21@gmail.com/prabhakarsmail@gmail.com
Rv0631c	recC	03440 (Homologous recombination)	PROBABLE EXONUCLEASE V (GAMMA CHAIN) RECC (EXODEOXYRIBONUCLEASE V GAMMA CHAIN)(EXODEOXYRIBONUCLEASE V POLYPEPTIDE)	DNA	Protein – Nucleic Acid (P-NA)	Structural Complex (one of many)	Operon (Functional linkage)	RCA	PMID: 19542287	akankshajain.21@gmail.com/prabhakarsmail@gmail.com
Rv0634B	rpmG2	03010 (Ribosome)	PROBABLE 50S RIBOSOMAL PROTEIN L33 RPMG2	Rv2359	Protein – Nucleic Acid (P-NA)	Functional Linkage (Regulatory)	Footprinting	ISO	PMID: 17416659 ; PMID: 17400736 ; PMID: 17098899	akankshajain.21@gmail.com/prabhakarsmail@gmail.com
Rv0635	hadA	FATTY ACID SYNTHESIS TYPE II	(3R)-HYDROXYACYL-ACP DEHYDRATASE SUBUNIT HADA	Rv0636	Protein-Protein (P-P)		Operon (Functional linkage)	IPI	PMID: 17804795
Rv0635			(3R)-HYDROXYACYL-ACP DEHYDRATASE SUBUNIT HADA	Rv0636	Protein-Protein (P-P)				PMID: 17804795
Rv0636	hadB	FATTY ACID SYNTHESIS TYPE II	(3R)-HYDROXYACYL-ACP DEHYDRATASE SUBUNIT HADB	Rv0635, Rv0637	Protein-Protein (P-P)		Operon (Functional linkage)	IPI	PMID: 17804795
Rv0636			(3R)-HYDROXYACYL-ACP DEHYDRATASE SUBUNIT HADB	Rv0636	Protein-Protein (P-P)				PMID: 17804795
Rv0636			(3R)-HYDROXYACYL-ACP DEHYDRATASE SUBUNIT HADB	Rv0637					PMID: 17804795
Rv0637	hadC	FATTY ACID SYNTHESIS TYPE II	(3R)-hydroxyacyl-ACP dehydratase subunit HadC	Rv0636	Protein-Protein (P-P)		Operon (Functional linkage)	IPI	PMID: 17804795
Rv0638	secE1	03060 (Protein export)	PROBABLE PREPROTEIN TRANSLOCASE SECE1	Rv0732	Protein-Protein (P-P)	Stable Complex	Structural Analysis	ISO	PMID: 10698927 ; PMID: 2111734	akankshajain.21@gmail.com/prabhakarsmail@gmail.com
Rv0639	nusG		PROBABLE TRANSCRIPTION ANTITERMINATION PROTEIN NUSG	RNA Polymerase; Rv1297	Protein-Protein(P-P), Protein-Nucleic Acid(P-N)	Functional Linkage	Spectrophotometric/Structural Analysis	NAS	PMID: 12198166	harsharohiratruefriend@gmail.com
Rv0640	rplK	03010 (Ribosome)	PROBABLE 50S RIBOSOMAL PROTEIN L11 RPLK	23S rRNA	Protein – Nucleic Acid (P-NA)	Functional Linkage (Transcription)	Operon (Functional linkage)	ISO	PMID: 9413432; PMID: 11319098	akankshajain.21@gmail.com/prabhakarsmail@gmail.com
Rv0641	rplA	03010 (Ribosome)	PROBABLE 50S RIBOSOMAL PROTEIN L1 RPLA	23S rRNA	Protein – Nucleic Acid (P-NA)	Functional Linkage (Transcription)	Operon (Functional linkage)	ISO	PMID: 9413432; PMID: 11319098	akankshajain.21@gmail.com/prabhakarsmail@gmail.com
Rv0644c			METHOXY MYCOLIC ACID SYNTHASE 2 MMAA2 (METHYL MYCOLIC ACID SYNTHASE 2) (MMA2) (HYDROXY MYCOLIC ACID SYNTHASE)	Rv0644c	Protein-Protein (P-P)				PMID: 16213523
Rv0651	rplJ	(00970) Aminoacyl-tRNA biosynthesis	PROBABLE 50S RIBOSOMAL PROTEIN L10 RPLJ	Rv0652	Protein-Protein (P-P)	Structural Complex (one of many)	Structural analysis	TAS	PMID: 20644643	ahal4789@gmail.com ; sourish10@gmail.com
Rv0652	rplL	03010 (Ribosome)	50S ribosomal protein L7/L12	G and Tu factor; Rv0651	Protein-Protein (P-P)	Structural Complex (one of many)	Sequence Analysis	ISO	PMID: 9539716	prabhakarsmail@gmail.com
Rv0653c	Rv0653c		POSSIBLE TRANSCRIPTIONAL REGULATORY PROTEIN (PROBABLY TETR-FAMILY)	DNA	Protein – Nucleic Acid (P-NA)	Functional Linkage (Regulatory)	domain fussion (functional linkage)	RCA	PMID: 15944459	harsharohiratruefriend@gmail.com
Rv0655	mkl; mceG	02010 (ABC transporters)	putative Mce ATPase	ribonucleotides	Protein - Small molecule	Transient complex		NAS	PMID: 16322769	priyadarshinipriyanka2001@gmail.com
Rv0655	mkl; mceG	ABC like Transport system	putative Mce ATPase	Rv0167;Rv0168;Rv3500c; Rv3501c	Protein - Protein	Structural complex(one of a many)	Co-expression (Functional linkage)	IEP	PMID: 16868085	priyadarshinipriyanka2001@gmail.com
Rv0656c	vapC6	TA system	POSSIBLE TOXIN VAPC6	Rv0657c	Protein-Protein	Functional linkage (Inhibited by)	Gene Neighborhood (Functional linkage)	IGC	PMID: 20011113	priti.priety@gmail.com, ashwinigbhat@gmail.com
Rv0657c	vapB6	TA system	POSSIBLE ANTITOXIN VAPB6	Rv0656c	Protein-Protein	Functional linkage (Inhibits)	Gene Neighborhood (Functional linkage)	IGC	PMID: 20011113	priti.priety@gmail.com, ashwinigbhat@gmail.com
Rv0658c	Rv0658c		Probable CAAX amino terminal protease family protein	Zinc	Protein - Small molecule	Transient complex		ISS	PMID: 11343912;BLAST;http://pfam.janelia.org/family/PF02517.9	priti.priety@gmail.com, ashwinigbhat@gmail.com
Rv0659c	mazF2	TA system	TOXIN MAZF2	Rv0660c	Protein - Protein	Functional linkage (Inhibited by)	Gene Neighborhood (Functional linkage)	IGC	PMID: 20011113;PMID: 16611633	priti.priety@gmail.com, ashwinigbhat@gmail.com
Rv0660c	mazE2	TA system	ANTITOXIN MAZE2	Rv0659c	Protein - Protein	Functional linkage (Inhibits)	Gene Neighborhood (Functional linkage)	IGC	PMID: 20011113; PMID: 16611633	priti.priety@gmail.com, ashwinigbhat@gmail.com
Rv0661c	vapC7	TA system	TOXIN VAPC7	Rv0662c	Protein - Protein	Functional linkage (Inhibited by)	Gene Neighborhood (Functional linkage)	IGC	PMID: 20011113	priti.priety@gmail.com, ashwinigbhat@gmail.com
Rv0662c	vapB7	TA system	ANTITOXIN VAPB7	Rv0661c	Protein - Protein	Functional linkage (Inhibits)	Gene Neighborhood (Functional linkage)	IGC	PMID: 20011113	priti.priety@gmail.com, ashwinigbhat@gmail.com
Rv0664	vapB8	TA system	ANTITOXIN VAPB8	Rv0665	Protein - Protein	Functional linkage (Inhibits)	Gene Neighborhood (Functional linkage)	IGC	PMID: 20011113	priti.priety@gmail.com, ashwinigbhat@gmail.com
Rv0665	vapC8	TA system	TOXIN VAPC8	Rv0664	Protein - Protein	Functional linkage (Inhibited by)	Gene Neighborhood (Functional linkage)	IGC	PMID: 20011113	priti.priety@gmail.com, ashwinigbhat@gmail.com
Rv0667	rpoB	00230 (Purine metabolism)	DNA-directed RNA polymerase subunit beta	Rv3457c; Rv0668; Rv2703	Protein - Nucleic Acid (P-NA)	Structural Complex (one of many)	Kinetic Assays	TAS	PMID: 8031050	prabhakarsmail@gmail.com
Rv0668	rpoC	00230 (Purine metabolism)	DNA-directed RNA polymerase subunit beta	Rv3457c; Rv0667; Rv2703	Protein - Nucleic Acid (P-NA)	Structural Complex (one of many)	Kinetic Assays	TAS	PMID: 8031050	prabhakarsmail@gmail.com
Rv0670	end; nfo	03410 (Base excision repair)	endonuclease IV	Rv0586	Protein - Nucleic Acid	Functional Linkage (Regulatory; Repression)	Gel shift	IDA	PMID: 19027363	ashwinigbhat@gmail.com
Rv0671	lpqP	Lipoprotein degradation	Lipoprotein LpqP (Esterase)	lipid	protein-Lipid	Transient complex		NAS	PMID: 15539077	priti.priety@gmail.com, ashwinigbhat@gmail.com
Rv0676c	mmpL5	Azole resistance	resistance–nodulation–division (RND) family drug transporter	Rv0677c; Rv0678	Protein - Nucleic Acid	Functional Linkage (Regulatory)	Co-expression (Functional linkage)	IEP	PMID: 18851927	priti.priety@gmail.com, ashwinigbhat@gmail.com
Rv0677c	mmpS5	Azole resistance	resistance–nodulation–division (RND) family drug transporter	Rv0676c; Rv0678	Protein - Nucleic Acid	Functional Linkage (Regulatory)	Co-expression (Functional linkage)	IEP	PMID: 18851927	priti.priety@gmail.com, ashwinigbhat@gmail.com
Rv0678	Rv0678	Azole resistance	Probable transcriptional regulator	Rv0676c; Rv0677	Protein - Nucleic Acid	Functional Linkage (Regulatory)	Co-expression (Functional linkage)	IEP	PMID: 18851927
Rv0678	Rv0678	Transcription Regulation	Probable transcriptional regulator	Rv1221	Protein-Protein	Functional Linkage (Regulatory)	Co-expression (Functional linkage)	NAS	PMID: 18851927;PMID: 11489128	priti.priety@gmail.com, ashwinigbhat@gmail.com
Rv0679c	Rv0679c		conserved hypothetical threonine-rich protein	Lipoarabinomannan	Protein-Carbohydrate (P-C)	structural complex (one of pair)	Affinity purification (Physical interaction)	IPI	PMID: 17252234	sourish10@gmail.com
Rv0680c	Rv0680c	Transcriptional Regulation	Probable conserved transmembrane protein	Rv3676 ; Rv2069	Protein – Nucleic Acid (P-NA)	Functional Linkage (Transcription)	Affinity purification (Physical interaction) ; Co-expression (Functional linkage)	IEP	PMID: 17252234	sourish10@gmail.com
Rv0681	Rv0681		PROBABLE TRANSCRIPTIONAL REGULATORY PROTEIN (POSSIBLY TETR-FAMILY)	Rv1266c	Protein - Protein	Functional Linkage (Signaling)	Spectrophotometric/Structural Analysis	IDA	PMID: 17286964	sudhakar_dipu@rediffmail.com
Rv0681	Rv0681	Transcriptional Regulation	PROBABLE TRANSCRIPTIONAL REGULATORY PROTEIN (POSSIBLY TETR-FAMILY)	Rv2069 ; Rv3676	Protein – Nucleic Acid (P-NA)	Functional Linkage (Transcription)	ChIP (Physical interaction)	IPI	PMID: 17158685	sudhakar_dipu@rediffmail.com
Rv0682	rpsL	03010 (Ribosome)	30S ribosomal protein S12	tRNA; rRNA	Protein - Nucleic Acid (P-NA)	Structural Complex (one of many)	Structural Analysis	ISA	PMID: 11014183; PMID: 11557484; PMID: 7968530; PMID: 8849220	prabhakarsmail@gmail.com
Rv0682	rpsL	03010 (Ribosome)	30S ribosomal protein S12	Rv1286; Rv0685; Rv0701; Rv0120; Rv0684	Protein - Protein	Functional Linkage	In silico Analysis	ISS	PMID: 19301903	ashwinigbhat@gmail.com
Rv0683	rpsG	03010 (Ribosome)	30S ribosomal protein S7	16s RNA; Double-stranded DNA; tRNA	Protein - Nucleic Acid (P-NA)	Structural Complex (one of many)	Spectrophotometric assay/Structural analysis	ISO	PMID: 9331418; PMID: 9331423; PMID: 7928982	prabhakarsmail@gmail.com
Rv0683	rpsG	03010 (Ribosome)	30S ribosomal protein S7	mRNA	Protein - Nucleic Acid (P-NA)	Functional Linkage (Regulatory)	Structural Analysis	ISO	PMID: 9331418	ashwinigbhat@gmail.com
Rv0684	fusA1;fusA	Translation	ELONGATION FACTOR G FUSA1 (EF-G)	tRNA ; mRNA	Protein – Nucleic Acid (P-NA)	Transient complex	Spectrophotometric/Structural Analysis	IDA	PMID: 17996252 ; http://www.bmb.leeds.ac.uk/illingworth/motors/factor.htm	sourish10@gmail.com
Rv0684	fusA1;fusA	Translation	ELONGATION FACTOR G FUSA1 (EF-G)	Rv0684 ; MTB000021	Protein-Protein (P-P) ; Protein – Nucleic Acid (P-NA)	Functional Linkage (Transcription)	Co-expression (Functional linkage) ; Spectrophotometric/Structural Analysis	IEP ; IDA	PMID: 17996252 ; PMID: 19648248	sourish10@gmail.com
Rv0684	fusA1;fusA	Transcriptional Regulation	ELONGATION FACTOR G FUSA1 (EF-G)	Rv3414c ; Rv0348	Protein – Nucleic Acid (P-NA)	Functional Linkage (Transcription)	Co-expression (Functional linkage)	IEP	PMID: 15659067 ; PMID: 19648248	sourish10@gmail.com
Rv0685	tuf	Translation	Elongation Factor-Tu (EF-Tu)	tRNA ; mRNA	Protein – Nucleic Acid (P-NA)	Transient complex	Spectrophotometric/Structural Analysis	IDA	PMID: 17996252 ; http://www.bmb.leeds.ac.uk/illingworth/motors/factor.htm	sourish10@gmail.com
Rv0685	tuf	Transcriptional Regulation	Elongation Factor-Tu (EF-Tu)	Rv3414c ; Rv0348	Protein – Nucleic Acid (P-NA)	Functional Linkage (Transcription)	Co-expression (Functional linkage)	IEP	PMID: 15659067 ; PMID: 19648248	sourish10@gmail.com
Rv0686	Rv0686	SRP-mediated signal recognition pathway	PROBABLE MEMBRANE PROTEIN	Rv3874	Protein - Protein	Functional Linkage (Signalling)	Yeast two-hybrid (Physical interaction)	IPI	PMID: 16844784	sudhakar_dipu@rediffmail.com
Rv0688	Rv0688	Signal Transduction Pathway	putative ferredoxin reductase	Rv0763c ; Rv3132c	Protein-Protein (P-P)	Functional Linkage (Metabolic, Components in a pathway)	Spectrophotometric/Structural Analysis	IDA	PMID: 19463006	sourish10@gmail.com
Rv0689c	Rv0689c	Antibiotic Resistance	bleomycin resistance protein	Bleomycin	Protein-Small Molecule (metabolite) (P-M)	Functional Linkage (Inhibition)	Spectrophotometric/Structural Analysis	ISO	BLAST ; PMID: 7516875	sourish10@gmail.com
Rv0696	Rv0696	Cell Wall Biosynthesis	Probable glycolsyl tranferase	sugar	Protein-Carbohydrate (P-C)	Functional Linkage (Metabolic, Components in a pathway)	Spectrophotometric/Structural Analysis	NAS	PMID: 19018016	sourish10@gmail.com
Rv0699	Rv0699	Transcriptional Regulation	hypothetical protein	Rv0445c	Protein – Nucleic Acid (P-NA)	Functional Linkage (Regulatory)	ChIP (Physical interaction)	IPI	PMID: 17158685	sourish10@gmail.com
Rv0700	rpsJ; NusE	03010 (Ribosome)	30S ribosomal protein S10	tRNA; BoxA RNA; BoxB RNA; BoxC RNA	Protein - Nucleic Acid (P-NA)	Structural Complex (one of many)	Structural Analysis	IDA	PMID : 16193062; PMID: 11170413	prabhakarsmail@gmail.com
Rv0700	rpsJ; NusE	03010 (Ribosome)	30S ribosomal protein S10	Rv2533c; Rv2841c; Rv0639; RNA Polymerase	Protein - Protein (P-P)	Structural Complex (one of many)	Structural Analysis	IDA	PMID: 16193062
Rv0700	rpsJ; NusE	03010 (Ribosome)	30S ribosomal protein S10	Rv0348	Protein - Nucleic Acid	Functional Linkage (Regulatory)	DNA Microarray Analysis	IEP	PMID: 19648248	ashwinigbhat@gmail.com
Rv0701	rplC	03010 (Ribosome)	50S ribosomal protein L3	23s Ribosomal RNA	Protein - Nucleic Acid (P-NA)	Structural Complex (one of many)	Sequence Analysis	ISO	PMID: 1520347	prabhakarsmail@gmail.com
Rv0702	rplD	03010 (Ribosome)	50S ribosomal protein l4 rpld	rRNA ; tRNA; Rv0717	Protein – Nucleic Acid (P-NA)	Functional Linkage(Transcription)	Physical interaction	RCA	PMID: 14654685	ravirajsoni@gmail.com
Rv0703	rplW	03010 (Ribosome)	50S RIBOSOMAL PROTEIN L23 RPLW	Rv0700; Rv0701; Rv0702; Rv0704; Rv0705; Rv0706; Rv0707; Rv0708; Rv0709; Rv0710	Protein-Protein (P-P)	Functional Linkage (Regulatory)	ChIP (Physical interaction)	IPI	PMID: 17158685	ravirajsoni@gmail.com
Rv0703	rplW	03010 (Ribosome)	50S RIBOSOMAL PROTEIN L23 RPLW	Rv0700; Rv0701; Rv0702; Rv0704; Rv0705; Rv0706; Rv0707; Rv0708; Rv0709; Rv0710	Protein-Protein (P-P)	Structural Complex (one of many)	Co-expression (Functional linkage)	IEP	PMID: 16077011	ravirajsoni@gmail.com
Rv0704	rplB	03010 (Ribosome)	PROBABLE 50S ribosomal protein L2 RPLB	rRNA ; tRNA	Protein – Nucleic Acid (P-NA)	Functional Linkage(Transcription)	ChIP (Physical interaction)	IEP	PMID: 20097853 ; PMID: 17501996; PMID: 15353557	shahanup86@gmail.com
Rv0705	rpsS	03010 (Ribosome)	30S RIBOSOMAL PROTEIN S19 RPSS	Rv0700; Rv0701; Rv0702; Rv0703; Rv0704; Rv0706; Rv0707; Rv0708; Rv0709; Rv0710	Protein-Protein (P-P)	Structural Complex (one of many)	Co-expression (Functional linkage)	IEP	PMID: 16077011	ravirajsoni@gmail.com
Rv0706	rplV	03010 (Ribosome)	50S RIBOSOMAL PROTEIN L22 RPLV	rRNA ; tRNA;Erythromycin	Protein – Nucleic Acid (P-NA)	Functional Linkage(inhibits)	ChIP (Physical interaction)	IEP	PMID: 19197244; PMID: 15353557	ravirajsoni@gmail.com
Rv0707	rpsC	03010 (Ribosome)	30S RIBOSOMAL PROTEIN S3 RPSC	Rv0700; Rv0701; Rv0702; Rv0703; Rv0704; Rv0705; Rv0706; Rv0708; Rv0709; Rv0710	Protein-Protein (P-P)	Structural Complex (one of many)	Co-expression (Functional linkage)	IEP	PMID: 16077011	ravirajsoni@gmail.com
Rv0708	rplP	03010 (Ribosome)	50S RIBOSOMAL PROTEIN L16 RPLP	Rv0700; Rv0701; Rv0702; Rv0703; Rv0704; Rv0705; Rv0706; Rv0707; Rv0709; Rv0710	Protein-Protein (P-P)	Structural Complex (one of many)	Co-expression (Functional linkage)	IEP	PMID: 16077011	ravirajsoni@gmail.com
Rv0709	rpmC	03010 (Ribosome)	50S RIBOSOMAL PROTEIN L29 RPMC	Rv0700; Rv0701; Rv0702; Rv0703; Rv0704; Rv0705; Rv0706; Rv0707; Rv0708; Rv0710	Protein-Protein (P-P)	Structural Complex (one of many)	Co-expression (Functional linkage)	IEP	PMID: 16077011	ravirajsoni@gmail.com
Rv0710	rpsQ	03010 (Ribosome)	30S ribosomal protein S17 rpsQ	rRNA ; tRNA	Protein – Nucleic Acid (P-NA)	Functional Linkage(Transcription)	Gene Neighborhood (Functional linkage)	NAS	PMID: 1772592; PMID: 15353557	ravirajsoni@gmail.com
Rv0714	rplN	03010 (Ribosome)	PROBABLE 50S RIBOSOMAL PROTEIN L14 RPLN	rRNA ; tRNA	Protein – Nucleic Acid (P-NA)	Functional Linkage(Transcription)	Co-expression (Functional Linkage)	IEP	PMID: 15247240	ravirajsoni@gmail.com
Rv0715	Rv0715	03010 (Ribosome)	50S RIBOSOMAL PROTEIN L24 RPLX	23s RNA	Protein – Nucleic Acid (P-NA)	Structural Complex (one of many)		ISO	PMID: 11345438 ; PMID: 2461735	ravirajsoni@gmail.com
Rv0716	rplE	03010(ribosome)	PROBABLE 50S RIBOSOMAL PROTEIN L5 RPLE	5SrRNA	Protein- Nucleic Acid interaction	structural complex(one of many)	Structural Analysis	ISS	PMID: 3125705 ;PMID: 15353557; PMID: 12515387	anshula.arora1990@gmail.com
Rv0716	rplE	03010(ribosome)	PROBABLE 50S RIBOSOMAL PROTEIN L5 RPLE	5SrRNA	Protein- Nucleic Acid interaction	structural complex(one of many)		ISA	PMID: 3125705 ; PMID: 12515387;PMID: 2664451	anshula.arora1990@gmail.com
Rv0717	rpsN1	03010(Ribosome)	PROBABLE 30S RIBOSOMAL PROTEIN S14	16SrRNA	Protein â€“ Nucleic Acid (P-NA)	structural complex(one of many)	Affinity purification(physical interaction)	ISO	PMID: 20132820 ; PMID: 9746356	anshula.arora1990@gmail.com
Rv0718	rpsH	03010(Ribosome)	PROBABLE 30S RIBOSOMAL PROTEIN S8	16SrRNA	Protein – Nucleic Acid (P-NA)	Structural complex(one of many)	Spectrophotometric/Structural Analysis	IMP	PMID: 20132820 ; PMID: 12823975 ; PMID: 9122161	anshula.arora1990@gmail.com
Rv0719	rplF	03010(Ribosome)	PROBABLE 50S Ribosomal Protein L-6	Rv0704 ; Rv0714 ; Rv0719; rpsN	Protein-Protein	Structural Complex(one of many)	co-expression	IEP	PMID: 3125705 ; PMID: 18167562	anshula.arora1990@gmail.com
Rv0720	rplR	03010(Ribosome)	PROBABLE 50S RIBOSOMAL PROTEIN L18	5SrRNA	Protein-nucleic acid	Structural complex(one of many)	Spectrophotometeric assay	IEA	PMID: 3125705 ; PMID: 10529214	anshula.arora1990@gmail.com
Rv0721	rpsE	03010(Ribosome)	PROBABLE 30S RIBOSOMAL PROTEIN S5	S4 ; S12 proteins	Protein-Protein interaction	Structural complex(one of many)	Affinity purification	ISO	PMID: 20132820 ; PMID: 17053085	anshula.arora1990@gmail.com
Rv0722	rpmD	03010(Ribosome)	PROBABLE 50S RIBOSOMAL PROTEIN L30	23SrRNA ; 5SrRNA	Protein-Nucleicacid	Structural complex(one of many)	structural analysis	ISS	PMID: 3125705 ; PMID: 8487308	anshula.arora1990@gmail.com
Rv0723	rplO	03010(Ribosome)	PROBABLE 50S RIBOSOMAL PROTEIN L15	Rv2069	Protein-Protein	Structural Complex (one of many)	ChIP (Physical Interaction)	IPI	PMID: 3125705 ; PMID: 17158685	anshula.arora1990@gmail.com
Rv0724A	Rv0724A		putative S-adenosylmethionine-dependent methyltransferases	AdoMet	Protein-Small Molecule (metabolite) (P-M)	Functional Linkage (Metabolic components in a pathway)	Structural Analysis	ISS	PMID: 17660248;Phyre	salluamity1@gmail.com
Rv0725c	Rv0725c		Probable leucine carboxyl methyltransferase family protein	protein phosphatase 2A	Protein-Protein (P-P)	Functional Linkage (Regulatory)	Structural analysis	IDA	PMID: 14660564	salluamity1@gmail.com
Rv0730	Rv0730		GCN5-RELATED N-ACETYLTRANSFERASE	acyl-CoA	Protein-Small Molecule	Functional Linkage (Activation)	Structural analysis		PMID: 15581578	harsharohiratruefriend@gmail.com
Rv0731c	Rv0731c		Possible Possible S-adenosylmethionine-dependent methyltransferase	AdoMet	Protein-small molecule	Transient complex			PMID: 17660248	vmevada102@gmail.com
Rv0732	secY	Sec-dependent translocation pathway	PROBABLE PREPROTEIN TRANSLOCASE SECY	Rv3240c;Rv1821	Protein-Protein (P-P)	structural complex(one of many)	Structural analysis	IDA	PMID: 15210351; PMID: 18487341	anshula.arora1990@gmail.com
Rv0732	secY	Sec-dependent translocation pathway	PROBABLE PREPROTEIN TRANSLOCASE SECY	Rv1440; Rv0638; Rv0379	Protein-Protein (P-P)	structural complex(one of many)	Structural analysis	IDA	PMID: 15210351; PMID: 18487341
Rv0733	adk	00230 (Purine Metabolism)	ADENYLATE KINASE	ADP; Mg2+	Protein-Small Molecule	Structural Complex (one of many)	Structural Analysis	IDA	PMID: 16672241	akankshajain.21@gmail.com
Rv0735	sigL	03022 (Basal transcription factors)	RNA polymerase sigma factor sigL	Rv0736	Protein - Protein (P - P)	Functional Linkage( regulatory)	Yeast two-hybrid (Physical interaction)	IPI	PMID: 16199577	ahal4789@gmail.com ; sourish10@gmail.com
Rv0736	rslA	03022 (Basal transcription factors)	anti-sigma factor rslA	Rv0735	protein-protein(P-P)	functional linkage(inhibition)	Yeast two-hybrid (Physical interaction)	IPI	PMID: 16199577	vmevada102@gmail.com
Rv0737	Rv0737	Transcriptional Regulation	probable transcriptional regulatory protein MarR	MarA	protein-protein(P-P)	Functional Linkage (Regulatory)	Structural analysis	ISO	PMID: 11473263 ; PMID: 12121945	vmevada102@gmail.com
Rv0738	Rv0738	Transcriptional Regulation	putative MerR family transcriptional regulator	DNA	Protein – Nucleic Acid (P-NA)	Functional Linkage (Transcription)		ISA	BLAST; PMID: 12829265	vmevada102@gmail.com
Rv0739	Rv0739	Indole Transport	probable Biofilm regulator BssS	Indole	Protein-small molecule	Transient complex	mutant studies	IEP	PMID: 16597943	salluamity1@gmail.com
Rv0741	Rv0741	Transposition	Probable transposase (fragment)	IS1557		Transient complex		NAS	PMID: 10220167	salluamity1@gmail.com
Rv0744c	Rv0744c		possible transcriptional regulatory protein	DNA	Protein – Nucleic Acid (P-NA)	Functional Linkage (Regulatory)			PHYRE	yashabhasin@gmail.com
Rv0745	Rv0745		DEAD/DEAH box helicase	RNA	Protein – Nucleic Acid (P-NA)	Transient complex		ISO	BLAST ; PMID: 20106955	singhpankaj2116@gmail.com
Rv0746	PE_PGRS9		PE-PGRS FAMILY PROTEIN	Rv0745	protein-protein, P-M	Functional Linkage (Transcription)	Co-expression (Functional linkage)	IEP	PMID: 16798044 ; PMID: 17172340	sourish10@gmail.com
Rv0748	Rv0748	TA System	probable antitoxin	Rv0749	protein-protein;	Functional Linkage (Regulatory)	Gene Neighborhood (Functional linkage)	ISO	BLAST ; PFAM ; PMID: 20011113	singhpankaj2116@gmail.com
Rv0749	Rv0749	TA System	probable toxin with PIN domain	Rv0748	protein-protein	Functional Linkage (Regulatory)	Gene Neighborhood (Functional linkage)	ISO	BLAST ; PFAM ; PMID: 20011113	singhpankaj2116@gmail.com
Rv0751c	mmsB		3-HYDROXYISOBUTYRATE DEHYDROGENASE	CRP	Protein-Protein (P-P)	Functional Linkage (Regulatory)		RCA	PMID: 18022770	ahal4789@gmail.com ; sourish10@gmail.com
Rv0752c	fadE9	00071 (Fatty acid metabolism)	Acyl CoA dehydrogenase	Rv3676	Protein – Nucleic Acid (P-NA)	Functional Linkage (Transcription)		RCA	PMID: 18022770	ahal4789@gmail.com ; sourish10@gmail.com
Rv0757	phoP	Anti Apoptotic pathway of infected host cell	POSSIBLE TWO COMPONENT SYSTEM RESPONSE TRANSCRIPTIONAL POSITIVE REGULATOR PHOP	Rv3151	Protein-Protein	Functional Linkage (Signalling)	Affinity purification (Physical interaction)	IMP	PMID:18946503;PMID:17658950;PMID:20421951	hibeeluck@gmail.com;jhum4u2006@gmail.com
Rv0757	phoP	Transcriptional Regulator	POSSIBLE TWO COMPONENT SYSTEM RESPONSE TRANSCRIPTIONAL POSITIVE REGULATOR PHOP	Rv0186;Rv0250c;Rv0251c;Rv0440;Rv0677c;Rv0757;Rv0758;Rv0821c;Rv0847;Rv0967;Rv0968;Rv1180;Rv1184c;Rv1185c;Rv1217c;Rv1218c;Rv1219c;Rv1639c;Rv1687c;Rv1812c;Rv1986;Rv1996;Rv2137c;Rv2329c;Rv2376c;Rv2389c;Rv2390c;Rv2391;Rv2392;Rv2393;Rv2396;Rv2524c;Rv2590;Rv2621c;Rv2628;Rv2630;Rv2641;Rv2642;Rv2744c;Rv2780;Rv3127;Rv3129;Rv3132c;Rv3133c;Rv3135;Rv3136;Rv3137;Rv3141;Rv3143;Rv3146;Rv3147;Rv3148;Rv3155;Rv3161…	Protein – Nucleic Acid (P-NA)	Functional Linkage (Regulatory)	Co-expression (Functional linkage)	IEP	PMID: 18946503;PMID: 16573683; PMID: 18194076; PMID: 18835713; PMID:16326699; PMID: 18065544; PMID: 18757548; PMID: 16326699; PMID: 12730372; PMID: 18065542	singhpankaj2116@gmail.com
Rv0757	phoP	Transcriptional Regulator	POSSIBLE TWO COMPONENT SYSTEM RESPONSE TRANSCRIPTIONAL POSITIVE REGULATOR PHOP	Rv3881c; Rv2031c; Rv0440; Rv0467	Protein – Nucleic Acid (P-NA)	Functional Linkage (Regulatory)	Spectrophotometric/Structural Analysis	IEP	PMID: 18946503	singhpankaj2116@gmail.com
Rv0757	phoP	02020 (Two-component system)	POSSIBLE TWO COMPONENT SYSTEM RESPONSE TRANSCRIPTIONAL POSITIVE REGULATOR PHOP	Rv0758	Protein-Protein (P-P)	Structural Complex (one of a pair)	Affinity purification (Physical interaction)	IEP	PMID: 16573683; PMID: 18835713; PMID:16326699; PMID: 18065544	singhpankaj2116@gmail.com
Rv0758	phoR	02020 (Two-component system)	two component system response sensor histidine kinase	Rv0757	Protein-Protein (P-P)	Structural Complex (one of a pair)	Affinity purification (Physical interaction)	IPI	PMID: 18757548; PMID: 16326699; PMID: 12730372; PMID: 18065542	yashabhasin@gmail.com
Rv0759c	Rv0759c		putative histidine triad protein	nucleotide; Mg2+; Zn2+	Protein-Small Molecule (P-M)	Transient Complex		ISA	PMID:1472710; PMID:9164465; PMID:11805111; http://pfam.sanger.ac.uk/family/PF01230.16	singhpankaj2116@gmail.com
Rv0763c	fdx	Iron metabolism	FERREDOXIN	Rv0764c	Protein-Protein (P-P)	Structural Complex (one of a pair)	Spectrophotometric/Structural Analysis	IDA	PMID: 17073780; PMID: 12235134; PMID: 16819841; PMID: 19846551; PMID: 10430874; PMID: 17482138	amit.srcp@gmail.com
Rv0763c	fdx	Iron metabolism	FERREDOXIN	Rv3132c	Protein-Protein (P-P)	Functional Linkage (Metabolic, Components in a pathway)	Spectrophotometric/Structural Analysis	IDA	PMID: 19463006	shahanup86@gmail.com
Rv0763c	fdx	Iron metabolism	FERREDOXIN	Rv3106	Protein-Protein (P-P)	Functional Linkage (Metabolic, Components in a pathway)	Spectrophotometric/Structural Analysis	TAS	PMID: 12614197	shahanup86@gmail.com
Rv0763c	fdx	Iron metabolism	FERREDOXIN	3 Fe; 2S	Protein-Small Molecule (P-M)	Transient Complex	Spectrophotometric/Structural Analysis	IDA	PMID: 12614197	shahanup86@gmail.com
Rv0764c	cyp51	00100 (Steroid biosynthesis)	cytochrome P450 14α-sterol demethylase (CYP51)	4-phenylimidazole; fluconazole	Protein-small molecule	Structural Complex (one of many)	Structural analysis	IDA	PMID: 11248033	ahal4789@gmail.com ; sourish10@gmail.com
Rv0767c	Rv0767c	Transcription regulation	putative transcriptional regulatory protein	DNA	Protein – Nucleic Acid (P-NA)	Functional Linkage (Transcription)		NAS	PMID: 16819841;PMID: 15207490; PMID: 15944459; BLAST	shahanup86@gmail.com
Rv0772	purD	de novo purine nucleotide synthesis	PROBABLE PHOSPHORIBOSYLAMINE - GLYCINE LIGASE PURD	Rv0957	Protein-Protein (P-P)	Functional Linkage (Regulatory)	Functional Linkage(Operon)	ISO	PMID: 2687276
Rv0776c	Rv0776c	00071 (Fatty acid metabolism)	Probable RelA/SpoT domain-containing protein	Ribosome	Protein – Nucleic Acid (P-NA)	Functional Linkage (Regulatory)		ISA	PMID: 18996989; United States Patent 7393540;http://www.ncbi.nlm.nih.gov/sites/entrez?cmd=Retrieve&db=protein&dopt=GenPept&RID=VS1J7AR801S&log%24=prottop&blast_rank=13&list_uids=120406094	kandarpbioinfo@gmail.com
Rv0778	cyp126	Cytochrome p450 system	Cytochrome P450 126	Nitric Oxide	Protein-Small Molecule (metabolite) (P-M)	Functional Linkage(Inhibited By)	Co-expression (Functional linkage)	RCA	PMID:12419614;PMID:3304150	aparna.vchalam@gmail.com
Rv0781	ptrBa	Protein Modification; Protein degradation	PROBABLE PROTEASE II PTRBA [FIRST PART] (OLIGOPEPTIDASE B)	Rv0782	Protein-Protein	Structural Complex (one of a pair)	Gene Neighborhood (Functional linkage)	IGC	PMID: 17611072	priti.priety@gmail.com, ashwinigbhat@gmail.com
Rv0782	ptrBb	Protein Modification; Protein degradation	PROBABLE PROTEASE II PTRBB [SECOND PART] (OLIGOPEPTIDASE B)	Rv0781	Protein-Protein	Structural Complex (one of a pair)	Gene Neighborhood (Functional linkage)	IGC	PMID:17611072;PMID:17433778	shahanup86@gmail.com
Rv0783c	emrB	Drug Transport	MULTIDRUG RESISTANCE INTEGRAL MEMBRANE EFFLUX PROTEIN EMRB	fluoroquinolone	Protein - Small molecule	Transient Complex		TAS	PMID: 8552639; PMID: 18321205; PMID: 20716818; PMID: 19105810	priti.priety@gmail.com, ashwinigbhat@gmail.com
Rv0785	Rv0785		putative FAD binding dehydrogenase	FAD	Protein-Small Molecule	Structural Complex (one of many)	structural Analysis	ISA	PMID: 16093239;http://pfam.janelia.org/family/PF00890.17	kandarpbioinfo@gmail.com
Rv0787A	purS	00230 (Purine Metabolism)	phosphoribosylformylglycinamidine synthase subunit PurS	Rv0788; Rv0803	Protein-Small molecule	Functional Linkage (Metabolic, Components in a pathway)	structural Analysis	ISS	PMID: 18712276; PMID: 1859748	aparna.vchalam@gmail.com
Rv0788	purQ	00230 (Purine Metabolism)	phosphoribosylformylglycinamidine synthase I	Rv0787; Rv0803	Protein- small molecule, Protein-Carbohydrate (P-C)	Functional Linkage (Metabolic, Components in a pathway)	structural Analysis	ISS	PMID: 18712276; PMID: 1859748	aparna.vchalam@gmail.com
Rv0789c	Rv0789c	Transcriptional Regulation	Conserved hypothetical protein / Putative uncharacterized protein	Rv2467 ; Rv1221	Protein – Nucleic Acid (P-NA)	Functional Linkage (Transcription)	Co-expression (Functional linkage)	IEP	PMID: 20061478 ; PMID:11489128	sourish10@gmail.com
Rv0790c	Rv0790c		Probable transglutaminase family protein	salicylate	Protein-Small molecule	Transient complex	Co-expression (Functional linkage)	NAS	PMID: 16175359	kandarpbioinfo@gmail.com
Rv0793			POSSIBLE MONOOXYGENASE	Rv0793	Protein-Protein (P-P)				Ref NA
Rv0793	Rv0793	antibiotic biosynthesis pathway	Possible monooxygenase	polyketide antibiotics	protein- small molecules	Functional Linkage (Metabolic components in a pathway)	Affinity purification (Physical interaction)	IEP	PMID: 16496224	kandarpbioinfo@gmail.com
Rv0795	Rv0795	Transposition	PUTATIVE TRANSPOSASE FOR INSERTION SEQUENCE ELEMENT IIS994	DNA	Protein - Nucleic Acid	Transient complex		ISA	PMID: 10689192;BLAST	priti.priety@gmail.com, ashwinigbhat@gmail.com
Rv0796	Rv0796	Transposition	TRANSPOSASE FOR INSERTION SEQUENCE ELEMENT IS6110	DNA (IS6110)	Protein - Nucleic Acid	Structural Complex		NAS	PMID: 15207494	kandarpbioinfo@gmail.com
Rv0796	Rv0796	Transposition	TRANSPOSASE FOR INSERTION SEQUENCE ELEMENT IS6110	Rv3133c	Protein - Nucleic Acid	Functional linkage(Regulatory)	Coexpression	IEP	PMID: 15207494	kandarpbioinfo@gmail.com
Rv0797	Rv0797	Transposition pathway	putative transposase for insertion sequence element IS 1547	DNA; IS6110	Protein – Nucleic Acid (P-NA)	Structural complex (One of a pair)	Footprinting	RCA	PMID: 15130120; PMID: 12037086;PMID: 11283094;http://www.esmycobacteriology.eu/abstracts/PP108.pdf	richasinha4u@gmail.com
Rv0798c	cfp29	03070 (Bacterial secretion system)	29 KDa antigen CFP 29	Human T- cells	Protein-Protein (P-P)	Structural complex (One of a pair)	Affinity purification (Physical interaction)	IPI	PMID: 9596740; PMID: 9673225	richasinha4u@gmail.com
Rv0799c	Rv0799c		Probable Dyp-type peroxidase family protein	Iron	Protein-Small Molecule (metabolite) (P-M)	Functional Linkage (Metabolic components in a pathway)	Co-occurrence (Functional linkage)	ISS	PMID: 17654547	richasinha4u@gmail.com
Rv0802c	Rv0802c	Small molecule biosynthesis	succinyl-CoA transferase	succinyl-CoA	Protein-Small Molecule	Structural complex (one of pair)	Structural Analysis	IDA	PMID: 18997321	richasinha4u@gmail.com
Rv0803	purL	00230 (Purine Metabolism)	phosphoribosylformylglycinamidine synthase II	Rv0787; Rv0788	Protein- small molecule, Protein-Carbohydrate (P-C)	Functional Linkage (Metabolic, Components in a pathway)	sturctural Analysis	ISS	PMID: 18712276; PMID: 1859748	aparna.vchalam@gmail.com
Rv0804	Rv0804	Peptide modification and secretion	probable CAAX amino terminal protease	isoprenoid lipid	Protein-Lipid (P-L)	Functional Linkage (Post-translational modification)		ISA	BLAST; PFAM; PMID: 18997321; http://ec.asm.org/cgi/reprint/EC.00169-09v1.pdf	richasinha4u@gmail.com
Rv0805	Rv0805	nucleotide dependent signalling Pathway	class III cyclic nucleotide phosphodiesterase (cNMP PDE)	Mn	Protein-Small Molecule (metabolite) (P-M)	Functional Linkage (Metabolic components in a pathway)	Affinity purification (Physical interaction)	IDA	PMID: 19801656; PMID: 17059828; PMID: 16313172	richasinha4u@gmail.com
Rv0805	Rv0805	nucleotide dependent signalling Pathway	class III cyclic nucleotide phosphodiesterase (cNMP PDE)	Mn	Protein-Small Molecule (metabolite) (P-M)	Functional Linkage (Metabolic components in a pathway)	Affinity purification (Physical interaction)	IDA	PMID: 19801656; PMID: 17059828; PMID: 16313172	richasinha4u@gmail.com
Rv0813c	Rv0813c	Small molecule Transport	fatty acid-binding protein-like protein	Fatty acids	Protein-Small Molecule (metabolite) (P-M)	Transient complex	Structural Analysis	IDA	PMID: 17172346	richasinha4u@gmail.com
Rv0820	phoT	02010 (ABC transporters)	Phosphate transport ATP- binding ABC transporter	Phosphate	Protein-Small Molecule	Transient complex		ISS	PMID: 16438679	ahal4789@gmail.com ; sourish10@gmail.com
Rv0821c	phoY2	TRANSCRIPTIONAL REGULATION	PHOSPHATE-TRANSPORT SYSTEM TRANSCRIPTIONAL REGULATORY PROTEIN PHOY2	Phosphate	Protein-Small Molecule	Transient complex		NAS	PMID: 20360062	diponlove@hotmail.com
Rv0821c	phoY2	TRANSCRIPTIONAL REGULATION	PHOSPHATE-TRANSPORT SYSTEM TRANSCRIPTIONAL REGULATORY PROTEIN PHOY2	Rv0928; Rv0929; Rv0930; Rv0932c; Rv0933; Rv0934; Rv0935; Rv0936	Protein-nucleic acid	Functional Linkage (Regulatory)		NAS	PMID: 20360062	diponlove@hotmail.com
Rv0823c	Rv0823c	Transcription	putative transcriptional regulators	Rv0824c ; Rv2737c	Protein-Nucleic Acid	Functional linkage (Regulatory) ; Functional Linkage (Transcription)	Co-occurrence (Functional linkage)	NAS	PMID: 19105810	sourish10@gmail.com
Rv0826	Rv0826		conserved hypothetical cytoplasmic protein	Rv0827c					PMID: 17726022	diponlove@hotmail.com
Rv0827c	kmtR	TRANSCRIPTIONAL REGULATORS	METAL SENSOR TRANSCRIPTIONAL REGULATOR KMTR (ARSR-SMTB FAMILY)	Rv2025c ; Rv0827c	Protein - Nucleic Acid (P-NA)	Functional Linkage (Transcription)	Co-expression (Functional linkage)	IMP	PMID: 17726022	diponlove@hotmail.com
Rv0827c	kmtR	TRANSCRIPTIONAL REGULATION	METAL SENSOR TRANSCRIPTIONAL REGULATOR KMTR (ARSR-SMTB FAMILY)	Cobalt;nickel; DNA	Protein - Small Molecule	Functional Linkage (Regulatory)	Co-expression (Functional linkage)	IMP; IDA	PMID: 17726022	diponlove@hotmail.com
Rv0830	Rv0830		conserved hypothetical protein	Rv3133c	Protein-Protein (P-P)	Functional Linkage (Regulatory)	Co-expression (Functional linkage)	IEP	PMID: 15207494; PMID: 15207494	bhupender.srcp@gmail.com
Rv0835	lpqQ	Transcriptional Regulation	POSSIBLE LIPOPROTEIN LPQQ	Rv0757	Protein – Nucleic Acid (P-NA)	Functional Linkage (Transcription)	Co-expression (Functional linkage)	IMP	PMID: 16573683	diponlove@hotmail.com
Rv0837c	Rv0837c		Probable Rv1404 like transcriptional regulatory protein	DNA	Protein- Nucleic Acid (P-NA)	Functional Linkage (Regulatory)		ISS	http://www.rcsb.org/pdb/explore/explore.do?structureId=2nyx;PMID: 18375799;PHYRE	diponlove@hotmail.com
Rv0844c	narL	02020 (Two-component system)	putative nitrate response regulator	Nitrate					PMID: 19052358	ahal4789@gmail.com ; sourish10@gmail.com
Rv0845	NarS	02020 (Two-component system)	POSSIBLE TWO COMPONENT SENSOR KINASE	Rv0844c	Protein-Protein (P-P)	Functional Linkage (Signalling)	Gene neighbourhood	NAS	PMID: 12595424	hibeeluck@gmail.com
Rv0846c	Rv0846c	Copper Transport	probable copper oxidase	Copper ions	Protein-Small Molecule (metabolite) (P-M)[drugs]	Transient complex	Co-expression (Functional linkage)	IEP	PMID: 16234932	hibeeluck@gmail.com
Rv0846c	Rv0846c	Copper Transport	probable copper oxidase	Rv0350	Protein-Protein (P-P)	Functional Linkage (Metabolic components in a pathway)	Co-expression (Functional linkage)	TAS	PMID: 18263720	akankshajain.21@gmail.com / prabhakarsmail@gmail.com
Rv0849	Rv0849		probable permease	Ions	Protein-Small Molecule (metabolite) (P-M)[drugs]	Transient complex	Co-occurrence (Functional linkage)	NAS	PMID: 18263720 ; 19890396	hibeeluck@gmail.com
Rv0854	Rv0854	Polyketide synthesis	probable polyketide cyclase	Lipid	Protein-Lipid (P-L)	Transient complex	Co-occurrence (Functional linkage)	ISO	PMID: 11276083; BLAST ; PFAM	hibeeluck@gmail.com
Rv0856	Rv0856	Polyketide synthesis	probable polyketide cyclase	lipid	Protein-Lipid (P-L)	Transient complex	Co-occurrence (Functional linkage)	ISO	PMID: 11276083; BLAST ; PFAM	hibeeluck@gmail.com
Rv0857	Rv0857	Polyketide synthesis	probable polyketide cyclase	lipid	Protein-Lipid (P-L)	Transient complex	Co-occurrence (Functional linkage)	ISO	PMID: 11276083; BLAST ; PFAM	akankshajain.21@gmail.com / prabhakarsmail@gmail.com
Rv0861c	ercc3	(03420) nucleotide excision repair	PROBABLE DNA HELICASE ERCC3	DNA	Protein-Nucleic acid		co-occurence	ISO	PMID: 17158674 ; PMID: 9973609; PMID: 19385996	ahal4789@gmail.com
Rv0862c	Rv0862c		probable DNA-binding protein	DNA	Protein – Nucleic Acid (P-NA)			ISA	BLAST; PMID: 20176569; PMID: 12888346	sourish10@gmail.com; ahal4789@gmail.com
Rv0863	Rv0863		possible sigE regulated protein	Rv1221; Rv2710	Protein-Protein (P-P)	Functional Linkage (Regulatory)	Co-expression (Functional linkage)	IEP	PMID: 11489128; PMID: 17993538	swetha.r@gmail.com
Rv0866	moaE2	Molybdenum cofactor biosynthesis	molybdenum cofactor biosynthesis protein E2	Rv0868c	Protein-Protein (P-P)	Structural Complex (one of a pair)		ISS	PMID: 15269205; PMID: 17384187	ahal4789@gmail.com ; sourish10@gmail.com
Rv0867c	rpfA	cell division	resuscitation-promoting factor RpfA	Rv1477	protein-protein	Structural Complex (one of a pair)	Affinity purification (Physical interaction)	IPI	PMID: 18186793; PMID: 18463693; PMID: 12368434	girishgene07@gmail.com
Rv0868c	moaD2	molybdopterin synthesis	PROBABLE MOLYBDENUM COFACTOR BIOSYNTHESIS PROTEIN D 2 MOAD2 (MOLYBDOPTERIN CONVERTING FACTOR SMALL SUBUNIT) (MOLYBDOPTERIN [MPT] CONVERTING FACTOR, SUBUNIT 1)	Rv3206c; Rv3025c	Protein-Protein (P-P)	Functional Linkage (Activation)	co-occurrence (functional linkage)	ISO	PMID: 19946146; http://pfam.sanger.ac.uk/family/PF02597.13 ;PMID: 10781607	girishgene07@gmail.com
Rv0869c	moaA	molybdopterin cofactor biosynthesis	PROBABLE MOLYBDENUM COFACTOR BIOSYNTHESIS PROTEIN A2 MOAA2	Fe	Protein-Small Molecule (metabolite) (P-M)	Functional Linkage(Binding)	Spectrophotometric Assay/Structural Analysis	IDA	PMID: 18307109; PMID 11222759; PMID 15317939; PMID 16632608	priti.priety@gmail.com
Rv0871	cspB		cold shock protein (beta-ribbon, CspA family)	Rv3328c	Protein-Protein (P-P)	Functional Linkage (Regulatory)	Co-expression (Functional linkage)	IEP	PMID: 11506908; PMID: 10632980	girishgene07@gmail.com
Rv0874c	Rv0874c	Signal Transduction Pathway	FIST C domain protein	Amino Acid	Protein-Small Molecule (metabolite) (P-M)	Functional Linkage(Binding)	Domain Fusion (Functional linkage)	RCA	http://pfam.sanger.ac.uk/family/PF10442.2;PMID: 17855421	shahanup86@gmail.com
Rv0876c	Rv0876c		major facilitator superfamily transporter, Glycerol 3-Phosphate Transporter	Glycerol 3 - Phosphate	Protein-Small Molecule (metabolite) (P-M)	Transient complex	Spectrophotometric/Structural Analysis	ISO	BLAST ; PFAM ; PHYRE ; PMID: 14627735 ; PMID: 20041202	priti.priety@gmail.com, ashwinigbhat@gmail.com
Rv0880	Rv0880	transcription regulator	POSSIBLE TRANSCRIPTIONAL REGULATORY PROTEIN (POSSIBLY MARR-FAMILY)	DNA	Protein – Nucleic Acid (P-NA)	Transient complex	Spectrophotometric/Structural Analysis	IDA	PMID:18584054; PMID: 19959397	girishgene07@gmail.com
Rv0881	Rv0881		rRNA Methylase	rRNA	Protein – Nucleic Acid (P-NA)		Co-occurrence (Functional linkage)	ISO	PMID: 18391965	shahanup86@gmail.com
Rv0884c	serC	(00260) Glycine, serine and threonine metabolism	POSSIBLE PHOSPHOSERINE AMINOTRANSFERASE SERC (PSAT)	Rv3676	Protein-Small Molecule (metabolite) (P-M)	Functional Linkage (Metabolic, Components in a pathway)	Structural Analysis	IMP; IDA	PMID: 18799456; PMID: 16267303	ahal4789@gmail.com
Rv0885	Rv0885	Transcriptional Regulation	CONSERVED HYPOTHETICAL PROTEIN	Rv3676	Protein – Nucleic Acid (P-NA)	Functional Linkage (Transcription)	ChIP (Physical interaction)		PMID: 17785469 ; PMID: 16267303	sourish10@gmail.com
Rv0886	fprB	Transcriptional Regulation	PROBABLE NADPH:ADRENODOXIN OXIDOREDUCTASE FPRB (ADRENODOXIN REDUCTASE) (AR) (FERREDOXIN-NADP(+) REDUCTASE)	Rv3223c	Protein – Nucleic Acid (P-NA)	Functional Linkage (Transcription)	Co-expression (Functional linkage)	IMP	PMID: 19376862	sourish10@gmail.com
Rv0887c	Rv0887c		conserved hypothetical protein	Rv2088	Protein-Protein (P-P)	Functional Linkage (Activation)			PMID: 20185505	priti.priety@gmail.com, ashwinigbhat@gmail.com
Rv0888	Rv0888		PROBABLE EXPORTED PROTEIN	human α-actins	Protein - Nucleic Acid (P-NA)	Functional linkage(signalling)	co-occurrence (Functional linkage)	RCA	PMID: 17965183	shahanup86@gmail.com
Rv0890c	Rv0890c	Signal Transduction	cAMP regulated protein	cAMP	Protein- Small molecule	Functional Linkage (Regulatory)	Co-expression (Functional linkage)	IEP	PMID: 17055275	manjarimanisha@gmail.com
Rv0890c	Rv0890c		PROBABLE TRANSCRIPTIONAL REGULATORY PROTEIN (PROBABLY LUXR-FAMILY)	DNA	Protein-Nucleic acid(P-NA)	Functional Linkage (Regulatory)	co-occurrence (Functional linkage)	RCA	PMID: 18629044	shahanup86@gmail.com
Rv0891c	Rv0891c		POSSIBLE TRANSCRIPTIONAL REGULATORY PROTEIN	DNA	Protein- Nucleic Acid	functional linkage (signaling)	co-occurrence (Functional linkage)	NAS	PMID: 16730005; PMID: 11839758; PMID: 18629044	malobinandi@gmail.com
Rv0892	Rv0892	Mycolic Acid Pathway	Probable FAD-containing monooxygenase	Rv0642;Rv3801c	Protein-Protein (P-P)			RCA	PMID: 14610090 ; PMID: 11823459	ahal4789@gmail.com
Rv0894	Rv0894		POSSIBLE TRANSCRIPTIONAL REGULATORY PROTEIN (POSSIBLY LUXR-FAMILY)	DNA	Protein-Nucleic acid(P-NA)	Functional Linkage (Regulatory)	co-occurrence (Functional linkage)	RCA	PMID: 18629044	malobinandi@gmail.com
Rv0899	ompA		OUTER MEMBRANE PROTEIN A OMPA	Rv0901; Rv0900	protein -protein(p-p)	Structural Complex (one of many)	Operon (Functional linkage)	NAS	PMID: 15952732; PMID: 18439872; PMID: 20199110; PMID: 19587150	shahanup86@gmail.com
Rv0900	Rv0900		POSSIBLE MEMBRANE PROTEIN	Rv0901; Rv0899	Protein-protein	Structural Complex (one of many)	Operon (Functional linkage)	NAS	PMID: 20199110; PMID: 15036538	shahanup86@gmail.com
Rv0901	Rv0901		POSSIBLE CONSERVED EXPORTED OR MEMBRANE PROTEIN	Rv0900; Rv0899	Protein-protein	Structural Complex (one of many)	Operon (Functional linkage)	NAS	PMID: 12657046 ; PMID: 20199110; PMID: 15036538; http://en.cnki.com.cn/Article_en/CJFDTOTAL-ZGHW200402015.htm; PMID: 19168955; PMID: 17441335	shahanup86@gmail.com
Rv0902c	prrB	(02020)Two component system	TWO COMPONENT SENSOR HISTIDINE KINASE PRRB	Rv0903c	Protein-Small Molecule (metabolite) (P-M)	Functional Linkage (Metabolic, Components in a pathway)	Structural Analysis	IDA	PMID: 16472747; http://hasyweb.desy.de/science/annual_reports/2003_report/part2/contrib/73/9968.pdf; PMID: 10851001; PMID: 16434396	ahal4789@gmail.com
Rv0902c			TWO COMPONENT SENSOR HISTIDINE KINASE PRRB	Rv0902c	Protein-Protein (P-P)				PMID: 16472747
Rv0903c	prrA	(02020)Two component system	TWO COMPONENT RESPONSE TRANSCRIPTIONAL REGULATORY PROTEIN PRRA	DNA; Rv0902c	Protein-nucleic acid	Functional Linkage (Regulatory)	Structural Analysis	IDA	PMID: 16434396 ; PMID: 11953357	ahal4789@gmail.com
Rv0908	ctpE		METAL CATION TRANSPORTER ATPASE P-TYPE CTPE	Metal Ions	Protein-small metabolites	Transient Complex	Co-expression(functional Analysis)	IEP	PMID: 15353332	shahanup86@gmail.com
Rv0909	Rv0909	TA System	Probable Toxin	Rv0910	Protein-Protein(P-P)	Structural Complex (one of a pair)	Operon (Functional linkage)	IGC	PMID: 20011113	malobinandi@gmail.com
Rv0910	Rv0910	TA System	Probable Antitoxin	Rv0909	Protein-Protien	Structural Complex (one of a pair)	Operon (Functional linkage)	IGC	PMID: 20011113	shahanup86@gmail.com
Rv0911	Rv0911		Probable glyoxalase/bleomycin resistance protein/dioxygenase	Bleomycin	Protein-Small Molecule (metabolite) (P-M)	Transient Complex		ISO	PMID: 14638775; PMID: 16740934; PMID: 7481800; BLAST	shahanup86@gmail.com
Rv0915c	PPE14		PPE FAMILY PROTEIN	Rv0916c	Protein-Protein	Functional Linkage (Signaling)	Co-expression (Functional Linkage)	IEP	PMID: 11120845; PMID: 17105670; PMID: 15207495	soumisengupta@gmail.com
Rv0916c	PE7		PE FAMILY PROTEIN	Rv0915c	Protein-Protein	Functional Linkage (Signaling)	Co-expression (Functional Linkage)	IEP	PMID:16690741;; PMID: 11120845; PMID: 17105670; PMID: 15207495	soumisengupta@gmail.com
Rv0917	betP		POSSIBLE GLYCINE BETAINE TRANSPORT INTEGRAL MEMBRANE PROTEIN BETP	Glycine, Betaine	Protein-Small Molecule	Transient Complex	Co-expression (Functional Linkage)	NAS	PMID:8752321; PMID: 10658666	soumisengupta@gmail.com
Rv0919	Rv0919		GCN5-RELATED N-ACETYLTRANSFERASE	Histones	Protein-Small Molecule	Functional Linkage (Trancription)	Spectrophotometric/Structural Analysis	ISS	PMID:9175471; PMID:11893502; PMID:12801725; PMID:9727486; PMID: 10430873	soumisengupta@gmail.com
Rv0920c	Rv0920c		PROBABLE TRANSPOSASE	DNA	Protein-Nucleic Acid	Transient Complex	Coexpression (Functional Linkage)	IEP	PMID: 1310791	soumisengupta@gmail.com
Rv0921	Rv0921		POSSIBLE RESOLVASE	DNA	Protein-Nucleic Acid	Functional Linkage (Inhibits)	Structural Analysis	ISA	PMID: 7628011; PMID:3011407	soumisengupta@gmail.com
Rv0922	Rv0922		POSSIBLE TRANSPOSASE	DNA	Protein-Nucleic Acid	Transient Complex	Gene Negheiborhood	NAS	PMID:2553665; PMID: 8386127, PMID: 7557457	soumisengupta@gmail.com
Rv0924c	mntH		DIVALENT CATION-TRANSPORT INTEGRAL MEMBRANE PROTEIN MNTH (BRAMP) (MRAMP)	Mn+	Protein-Small molecule	Transient Complex	Coexpression Functional Linkage	IEP	PMID:9719491; PMID: 9632246; PMID: 9360964; PMID: 8928221; PMID 7479731	soumisengupta@gmail.com
Rv0928	pstS3	02010 (ABC transporters)	periplasmic phosphate-binding lipoprotein PstS3 (PBP-3) (PstS3)(PHOs1)	Phosphate	protein-small molecules	Transient Complex	Affinity purification (Physical interaction)	IDA	PMID: 16827893; PMID: 9916741; PMID: 8843165	aparna.vchalam@gmail.com
Rv0929	pstC2	02010 (ABC transporters)	PHOSPHATE-TRANSPORT INTEGRAL MEMBRANE ABC TRANSPORTER PSTC2	ATP	protein-small molecules	Transient Complex	Affinity purification (Physical interaction)	IEA	PMID: 8112854; PMID: 12682166; PMID: 8843165	aparna.vchalam@gmail.com
Rv0930	pstA1	02010 (ABC transporters)	PHOSPHATE-TRANSPORT INTEGRAL MEMBRANE ABC TRANSPORTER PSTA1	ATP	protein-small molecules	Transient Complex	Sturtural Analysis	ISS	PMID: 8112854	aparna.vchalam@gmail.com
Rv0931c			TRANSMEMBRANE SERINE/THREONINE-PROTEIN KINASE D PKND (PROTEIN KINASE D) (STPK D)	Rv0931c	Protein-Protein (P-P)				PMID: 15987910
Rv0931c	pknD	Signal Transduction	TRANSMEMBRANE SERINE/THREONINE-PROTEIN KINASE D PKND (PROTEIN KINASE D) (STPK D)	Rv2942	Protein-Protein	Functional Linkage (Signalling)	spectrophotometric Analysis	IDA	PMID: 16879801	priyadarshinipriyanka2001@gmail.com
Rv0931c	pknD	Signal Transduction	TRANSMEMBRANE SERINE/THREONINE-PROTEIN KINASE D PKND (PROTEIN KINASE D) (STPK D)	Rv1747;Rv0020c	Protein-Protein	Functional Linkage (Signalling)	Affinity purification (Physical interaction)	IEP	PMID: 15987910	priyadarshinipriyanka2001@gmail.com
Rv0931c	pknD	Signal Transduction	TRANSMEMBRANE SERINE/THREONINE-PROTEIN KINASE D PKND (PROTEIN KINASE D) (STPK D)	Rv0516c	Protein-Protein	Functional Linkage (Signalling)	spectrophotometric Analysis	IDA	PMID: 17411339	priyadarshinipriyanka2001@gmail.com
Rv0932c	pstS2	02010 (ABC transporters)	periplasmic phosphate-binding lipoprotein PstS2 (PBP-2) (PstS2)	ATP	protein-small molecules	Transient Complex	co-occurrence	ISS	PMID: 15731097	aparna.vchalam@gmail.com
Rv0933	pstB	02010 (ABC transporters)	PHOSPHATE-TRANSPORT ATP-BINDING PROTEIN ABC TRANSPORTER PSTB	ATP; Phosphate	protein-small molecules	Transient Complex	co-occurrence	ISO	PMID: 11567022	aparna.vchalam@gmail.com
Rv0934	pstS1	PHOSPHATE TRANSPORT.	periplasmic phosphate-binding lipoprotein PstS1 (PBP-1) (PstS1)	ATP	protein-small molecules	Transient Complex	neighborhood	ISS	PMID: 15731097	aparna.vchalam@gmail.com
Rv0935	pstC1	02010 (ABC transporters)	PHOSPHATE-TRANSPORT INTEGRAL MEMBRANE ABC TRANSPORTER PSTC1	ATP	protein-small molecules	Transient Complex	neighborhood	IEA	PMID: 8112854	aparna.vchalam@gmail.com
Rv0936	pstA2	02010 (ABC transporters)	PHOSPHATE-TRANSPORT INTEGRAL MEMBRANE ABC TRANSPORTER PSTA2	ATP	protein-small molecules	Transient Complex	neighborhood	IEA	PMID: 8112854	aparna.vchalam@gmail.com
Rv0937c	mku	03450 (Non-homologous end-joining)	DNA end-binding protein, KU	Rv0938	protein-nucleic acid	Structural Complex (one of a pair)	Yeast two-hybrid (Physical interaction)	IDA	PMID: 16949369; PMID: 17376770; PMID: 16023671; PMID: 15778718	aparna.vchalam@gmail.com
Rv0938	ligD	DNA repair	ATP-dependent DNA ligase	Rv0937c	protein-nucleic acid	Structural Complex (one of a pair)	Yeast two-hybrid (Physical interaction)	IDA	PMID: 16476729; PMID: 17376770; PMID: 16023671; PMID: 15778718	aparna.vchalam@gmail.com
Rv0940c	Rv0940c		probable oxidoreductase	Rv3574	Protein-DNA	Functional Linkage (Regulatory)	Band Shift	NAS	PMID: 17635188	priyadarshinipriyanka2001@gmail.com
Rv0941c			Probable STAS anti-anti-sigma_factors	Rv3286c	Protein-Protein (P-P)	Transient Complex	Spectrophotometric Assay/Structural Analysis	ISA	PMID: 9560229; PMID: 10662676; PMID: 17411339; InterPro	yashabhasin@gmail.com
Rv0944	fpg2	03410 (Base excision repair)	formamidopyrimidine-DNA glycosylase	DNA	Protein - Nucleic Acid (P-NA)	Functional Linkage	Kinetic Studies	IDA	PMID: 19496823; PMID: 17698424	aparna.vchalam@gmail.com
Rv0948c	aroQ	Shikimate pathway	CHORISMATE MUTASE	Rv2178c	Protein-Protein (P-P)	Structural Complex (one of a pair)	Spectrophotometric Assay/Structural Analysis	IDA	PMID: 19851019	gyanaranjan83@gmail.com
Rv0949	uvrD1	(03420) Nucleotide excision repair	Ku-dependent DNA Helicase	Ku	protein-nucleic acid	stable complex	Yeast two-or-three-hybrid system (Physical Interaction)	IPI	PMID: 17376770	harsharohiratruefriend@gmail.com
Rv0950c	Rv0950c		hypothetical protein (possible peptidase)	Rv3676	Protein – Nucleic Acid (P-NA)	Functional Linkage (Transcription)	ChIP (Physical interaction)	IPI	PMID: 17785469	sourish10@gmail.com
Rv0953c	Rv0953c	Transcriptional regulation	oxidoreductase	Rv3574	Protein – Nucleic Acid (P-NA)	Functional Linkage (Transcription)	Co-expression (Functional linkage)	IEP	PMID: 17635188	sourish10@gmail.com
Rv0954	Rv0954	Transcriptional regulation	Transmembrane protein	Rv3574	Protein – Nucleic Acid (P-NA)	Functional Linkage (Transcription)	Co-expression (Functional linkage)	IEP	PMID: 17635188	sourish10@gmail.com
Rv0959A	vapB9	Toxin - Antitoxin system	POSSIBLE ANTITOXIN VAPB9	Rv0960	Protein-Protein (P-P)	Functional Linkage (Regulatory)	Co-occurrence (Functional linkage)	ISO
Rv0960	vapC9	DNA repair	POSSIBLE TOXIN VAPC9	DNA; Rv0959A	Protein- Protein; Protein-Nucleic Acid	Functional Linkage (Inhibited By)	Co-expression (Functional linkage)	IMP	PMID: 14734548; PMID: 18952600; PMID: 15993073	karthigai_peace@yahoo.co.in
Rv0967	csoR	transcriptional regulator	COPPER-SENSITIVE OPERON REPRESSOR CSOR	Cu	Protein-Small Molecule (metabolite) (P-M)	Functional Linkage(Binding)	ChIP (Physical interaction)	IPI	PMID:18263720	karthigai_peace@yahoo.co.in
Rv0967	csoR	transcriptional regulator	COPPER-SENSITIVE OPERON REPRESSOR CSOR	DNA	Protein – Nucleic Acid (P-NA)	Functional Linkage (Regulatory)	Spectrophotometric/Structural Analysis	IDA	PMID: 17143269	priti.priety@gmail.com
Rv0969	ctpV	copper transport exporter	copper translocating P-type ATPase	ATP, Cu2+	Protein- Small Molecule	Transient complex	Co-Expression	IEP, ISA	PMID: 18263720	raj252000@gmail.com
Rv0970	Rv0970	cell wall biosynthesis	PROBABLE CONSERVED INTEGRAL MEMBRANE PROTEIN	Rv0967	Protein - Protein	Functional linkage (Regulatory)	Co-expression (Functional linkage)	RCA	PMID: 17384189; PMID: 15070764; PMID: 15353557	raj252000@gmail.com
Rv0979A	rpmF	03010(Ribosome)	PROBABLE 50S RIBOSOMAL PROTEIN L32 RPMF	50S RRNA	Protein-Nucleic Acid (P-NA)	Functional Linkage (Regulatory)	Affinity purification(physical interaction)	IMP	PMID: 3125705 ; PMID: 3911025 ; PMID: 9121443	ahal4789@gmail.com
Rv0981	mprA	02020 (Two-component system)	MYCOBACTERIAL PERSISTENCE REGULATOR MRPA	Rv0982; Rv0983	Protein-Protein (P-P)	Functional Linkage (Regulatory)	Affinity purification(physical interaction)	IMP	PMID: 14638785 ; PMID: 16513743; PMID: 15601704	ahal4789@gmail.com
Rv0982	mprB	02020 (Two-component system)	TWO COMPONENT SENSOR KINASE MPRB	Rv0981	Protein-Protein (P-P)	Functional Linkage (Signaling)	Affinity purification(physical interaction)	IMP	PMID: 14638785 ; PMID: 16513743	ahal4789@gmail.com
Rv0983	pepD	02020 (Two-component system)	PROBABLE SERINE PROTEASE PEPD (SERINE PROTEINASE) (MTB32B)	Rv0981	Protein-Protein(P-P)	Functional Linkage (Regulatory)	Band shift	IDA	PMID: 20061478 ; PMID: 15601704	ahal4789@gmail.com
Rv0983			PROBABLE SERINE PROTEASE PEPD (SERINE PROTEINASE) (MTB32B)	Rv0983	Protein-Protein (P-P)				Ref NA
Rv0984	moaB2	MOLYBDOPTERIN BIOSYNTHESIS	POSSIBLE PTERIN-4-ALPHA-CARBINOLAMINE DEHYDRATASE MOAB2 (PHS)	Mo	Protein - Small molecule	Transient complex		ISO	PMID: 10622725, PMID: 10498722	raj252000@gmail.com
Rv0985c			POSSIBLE LARGE-CONDUCTANCE ION MECHANOSENSITIVE CHANNEL MSCL	Rv0985c	Protein-Protein (P-P)				PMID: 9856938
Rv0986	Rv0986	02010 (ABC transporters)	putative atp-binding protein	Rv0987	Protein - Protein	Stable complex	Operon (Functional linkage)	RCA	PMID: 16520338	raj252000@gmail.com
Rv0987	Rv0987	02010 (ABC transporters)	PROBABLE ADHESION COMPONENT TRANSPORT TRANSMEMBRANE PROTEIN ABC TRANSPORTER	Rv0986	Protein - Protein	Stable complex	Operon (Functional linkage)	RCA	PMID: 16520338	raj252000@gmail.com
Rv0988	Rv0988	02010 (ABC transporters)	possible conserved exported protein	Rv0986, Rv0987	Protein - Protein	Functional linkage(Operon)	Operon (Functional linkage)	RCA	PMID: 16520338	raj252000@gmail.com
Rv0990c	Rv0990c		HYPOTHETICAL PROTEIN	Rv0991c	Protein - Protein	Functional Linkage ( Regulatory)	Co-expression	IEP	PMID: 12368446	raj252000@gmail.com
Rv0991c	Rv0991c		CONSERVED HYPOTHETICAL SERINE RICH PROTEIN	Rv0990c	Protein - Protein	Functional Linkage ( Regulatory)	Co-expression	IEP	PMID: 12368446	raj252000@gmail.com
Rv0992c	Rv0992c	00670 (One carbon pool by folate)	5-formyltetrahydrofolatecyclo-ligase	cAMP receptor protein (CRP)	Protein - Protein	Functional Linkage ( regulated by)		RCA	PMID: 18022770	raj252000@gmail.com
Rv0994	moeA1	Molybdenum cofactor biosynthesis	PROBABLE MOLYBDOPTERIN BIOSYNTHESIS PROTEIN MOEA1	Mo	protein-Small Molecule	Stable Complex	Spectrophotometric Assay/Structural Analysis	ISO	PMID: 17198377, http://pfam.sanger.ac.uk//family/PF03453	raj252000@gmail.com
Rv0995	rimJ	03010 (Ribosome)	RIBOSOMAL-PROTEIN-ALANINE ACETYLTRANSFERASE RIMJ	S5	Protein-Protein (P-P)	Structural complex( one of a pair)		ISO	PMID: 18997321	raj252000@gmail.com
Rv0996	Rv0996		PROBABLE CONSERVED TRANSMEMBRANE PROTEIN	Rv3676	Protein – Nucleic Acid (P-NA)	Functional Linkage ( Transcription)	Band shift	IDA	PMID: 16267303	raj252000@gmail.com
Rv0998	Rv0998		Probable cyclic nucleotide-binding protein	cAMP	Protein – Nucleic Acid (P-NA)	Transient complex		ISA	BLAST; PMID: 10673278	xaccheus@gmail.com
Rv1000c	Rv1000c	DNA repair	Probable alkylated DNA repair protein	Rv2720	Protein-Protein (P-P)	Functional Linkage (Regulatory)	Spectrophotometric Assay/Structural Analysis	TAS	PMID: 12029045;PMID: 14617159;PMID: 11276424	harsharohiratruefriend@gmail.com
Rv1008	tatD; yjjV	Tat pathway	PROBABLE DEOXYRIBONUCLEASE TATD (YJJV PROTEIN)	Rv2094c; Rv1224; Rv2093c	Protein-Protein (P-P)		operon	ISO	PMID: 10747959	harsharohiratruefriend@gmail.com
Rv1009	rpfB	cell division	Probable resuscitation-promoting factor rpfB	Rv1477	Protein-Protein (P-P)	structural complex(one of a pair)	yeast two hybrid	IPI	PMID: 16622237; PMID: 15845511; PMID: 17919286; PMID: 18186793	harsharohiratruefriend@gmail.com
Rv1010	ksgA	ribosome biogenesis	PROBABLE DIMETHYLADENOSINE TRANSFERASE KSGA	16srRNA	Protein -nucleic acid(P-NA)	Functional Linkage (Post-translational modification)	structural Analysis	ISO	PMID: 12876362;PMID: 15136037	xaccheus@gmail.com
Rv1015c	rplY	03010(Ribosome)	PROBABLE 50S RIBOSOMAL PROTEIN L25 RPLY	5S RNA	Protein-Nucleic Acid (P-NA)	Structural Complex (one of many)	Structural Analysis	ISO	PMID: 3125705 ; PMID: 18856069 ; PMID: 10696113	ahal4789@gmail.com
Rv1018c	glmU	00550 (Peptidoglycan biosynthesis)	N-acetylglucosamine-1-phosphate uridyltransferase	Rv0014c	Protein - Protein (P-P)	Structural complex (One of a pair)	Structural Analysis	IDA	PMID: 18573680; PMID: 19121323	priti.priety@gmail.com, ashwinigbhat@gmail.com
Rv1019	Rv1019	transcription	PROBABLE TRANSCRIPTIONAL REGULATORY PROTEIN (PROBABLY TETR-FAMILY)	Rv3223c	Protein - Nucleic Acid	Functional Linkage (Regulatory)	Mutant Studies	IMP	PMID: 19376862	ashwinigbhat@gmail.com
Rv1020	mfd	03420 Nucleotide excision repair	transcription-repair coupling factor Mfd (TRCF)	RNAP	Protein-protein	Structural Complex(one of many)	Structural Analysis	RCA	PMID: 15720542, PMID: 9781872	darhngu@gmail.com
Rv1021	Rv1021	00230 Purine metabolism, 00240 Pyrimidine metabolism	probable MazG nucleotide pyrophosphohydrolase	Era (GTPase)	Protein-protein	Functional Linkage (Signaling)	Yeast two-hybrid (Physical interaction)	ISO	PMID: 12218018	darhngu@gmail.com
Rv1024	cdpA	cell division	Cell division protein A	Rv1025	protein-protein	Structural Complex(one to pair)	Transposon Mutagenesis(Physical Interaction)	IMP	PMID: 15743935	harsharohiratruefriend@gmail.com
Rv1025	cdpB		Cell division protein B	Rv1024	protein-protein	Functional Linkage (Activation)	Transposon Mutagenesis	IMP	PMID: 15743935	raj252000@yahoo.com
Rv1027c	kdpE	02020 (Two-component system)	PROBABLE TRANSCRIPTIONAL REGULATORY PROTEIN KDPE	Rv1028A; Rv1029; Rv1030; Rv1031	Protein-Protein (P-P)	Functional Linkage (Signaling)		ISO	PMID: 17536175	ahal4789@gmail.com ; sourish10@gmail.com
Rv1027c	kdpE	02020 Two-component system	transcriptional regulatory protein KdpE	Rv1028c	Protein-Protein (P-P)	Functional Linkage(Regulatory)	Protein fragment complementation	IPI	PMID: 12595424; PMID: 16844784	darhngu@gmail.com
Rv1028A	kdpF		Probable membrane protein kdpF ( part of the K1-translocating Kdp complex )	Rv1029, Rv1030, Rv1031	protein-protein	Stable complex ( one of a many)	Deletion analysis	ISO	PMID: 17536175; PMID: 10608856	akankshajain.21@gmail.com
Rv1028c	kdpD	02020 Two-component system	PROBABLE SENSOR PROTEIN KDPD	Rv1027c	Protein-Protein (P-P)	Functional Linkage(Regulatory)	Protein fragment complementation	IPI	PMID: 12595424; PMID: 16844784	akankshajain.21@gmail.com
Rv1028c	kdpD	02020 Two-component system	PROBABLE SENSOR PROTEIN KDPD	Rv1368, Rv1690	Protein-Protein (P-P)	Functional Linkage(Signaling)	Yeast Two- Three Hybrid(Physical Interaction)	IPI	PMID: 12581360; PMID:12595424; PMID: 16844784	darhngu@gmail.com
Rv1029	kdpA	02020 (Two-component system)	Potassium-transporting ATPase A chain KDPA	Rv1028A; Rv1030; Rv1031	Protein-Protein (P-P)	Structural Complex (one of many)		ISO	PMID: 17536175	ahal4789@gmail.com ; sourish10@gmail.com
Rv1029	kdpA	K+ transport	Probable Potassium-transporting ATPase A chain KDPA	K+	protein- Small Molecule	Transient complex	amber suppression scanning mutagenesis	ISO	PMID: 17536175; PMID: 11106663	darhngu@gmail.com
Rv1030	kdpB	02020 (Two-component system)	Potassium-transporting P-type ATPase B chain KDPB	K+	Protein-small molecule	Transient complex		ISO	PMID: 17536175	ahal4789@gmail.com ; sourish10@gmail.com
Rv1031	kdpC	potassium transport system	potassium-transporting ATPase C chain	Rv1029	Protein-Protein (P-P)	Structural complex (One of a many)	Affinity purification	ISO	PMID: 11248697; PMID: 9858692	darhngu@gmail.com
Rv1032c	trcS	02020 Two-component system	two component sensor histidine kinase trcs	Rv1033c	Protein-Protein (P-P)	Functional Linkage (Regulatory)	Co-expression (Functional linkage)	IEP	PMID: 10089160; PMID: 12499293	darhngu@gmail.com
Rv1033c	trcR	02020 (Two-component system)	TWO COMPONENT TRANSCRIPTIONAL REGULATOR TRCR	Rv1057	Protein-Protein (P-P)	Functional Linkage (Regulatory)	Co-expression (Functional linkage)	IEP	PMID: 16352831	ahal4789@gmail.com ; sourish10@gmail.com
Rv1033c	trcR	02020 Two-component system	two-component response regulator	Rv1032c	Protein-Protein (P-P)	Functional Linkage (Regulatory)	Co-expression (Functional linkage)	IEP	PMID: 10089160; PMID: 12499293	akankshajain.21@gmail.com
Rv1034c	Rv1034c	Transposition pathway	PROBABLE TRANSPOSASE (FRAGMENT)	Insertion Element IS1560	protein-protein	Functional Linkage (Activation)	Gene Neighborhood (Functional linkage)	RCA	PMID: 10220167	raj252000@yahoo.com
Rv1035c	Rv1035c		PROBABLE TRANSPOSASE (FRAGMENT)	Insertion Element IS1560	protein-protein	Functional Linkage (Activation)	Gene Neighborhood (Functional linkage)	RCA	PMID: 10220167	raj252000@yahoo.com
Rv1036c	Rv1036c		PROBABLE TRANSPOSASE (FRAGMENT)	Insertion Element IS1560	protein-protein	Functional Linkage (Activation)	Gene Neighborhood (Functional linkage)	RCA	PMID: 10220167	raj252000@yahoo.com
Rv1038c	esxJ	03070 Bacterial secretion system	ESAT-6 LIKE PROTEIN ESXJ (ESAT-6 LIKE PROTEIN 2)	Rv3874	protein-protein	Stable complex	Structural analysis	IDA	PMID: 18430736	raj252000@yahoo.com
Rv1039c	PPE15		PPE family protein	Rv2769c	protein-protein	Structural Complex(one to pair)	Co-expression (Functional linkage)	IEP	PMID: 18787688	raj252000@yahoo.com
Rv1040c	PE8		PE FAMILY PROTEIN	Rv1039	Protein-Protein (P-P)	Structural complex(one of a pair)	Operon (Functional linkage)	IGC	PMID: 17105670; PMID: 18787688	raj252000@yahoo.com
Rv1041c	Rv1041c		PROBABLE IS LIKE-2 TRANSPOSASE	Rv1042c	Protein-Protein (P-P)		Gene Neighborhood (Functional linkage)	IGC	PMID: 18515114	raj252000@yahoo.com
Rv1042c	Rv1042c		PROBABLE IS LIKE-2 TRANSPOSASE	Rv1041c	Protein-Protein (P-P)		Gene Neighborhood (Functional linkage)	IGC	PMID: 18515114	raj252000@yahoo.com
Rv1043c	Rv1043c	Protease system	HtrA-like serine protease	Clp Gene Regulator (ClgR)	Protein-Nucleic Acid (P-NA)	Functional linkage (Transcription)	Co-expression (Functional linkage)	IEP	PMID: 20688819	raj252000@yahoo.com
Rv1044	Rv1044	Transcriptional regulation	possible transcriptional regulator	Rv1045	Protein-Protein (P-P)	Functional linkage (Transcription)	Operon (Functional linkage)	RCA	http://www.microbesonline.org/operons/gnc83332.html ; PMID: 18515114	priti.priety@gmail.com, ashwinigbhat@gmail.com
Rv1045	Rv1045		HYPOTHETICAL PROTEIN	Rv1044	Protein-Protein (P-P)		Operon (Functional linkage)	RCA	http://www.microbesonline.org/operons/gnc83332.html ; PMID: 18515114	raj252000@yahoo.com
Rv1046c	Rv1046c		possible sigB regulated gene	Rv2710	Protein-Protein (P-P)	Functional Linkage (Regulatory)	Co-expression (Functional linkage)	IEP	PMID: 17993538	raj252000@yahoo.com
Rv1047	Rv1047	Transcriptional regulation	possible transposase	IS1081	Protein-Nucleic Acid (P-NA)	Transient complex		RCA	PMID: 14766927	raj252000@yahoo.com
Rv1049	Rv1049	Transcription	Probable Transcriptional repressor protein(MarR; Transcriptional regulators [Transcription])	DNA	Protein-Nucleic Acid (P-NA)	Functional Linkage (Regulatory)	Sequence Analysis	ISO	PMID: 7768850; http://www.ncbi.nlm.nih.gov/sites/entrez?cmd=Retrieve&db=protein&dopt=GenPept&RID=ZZ5W6D2K01S&log%24=prottop&blast_rank=1&list_uids=15608189	prabhakarsmail@gmail.com
Rv1054	Rv1054	Homologous recombination	Possible Integrase(fragment)	Rv3286c	Protein-Nucleic Acid (P-NA)	Functional Linkage (Regulatory)	Two-plasmid method	IDA	PMID: 17089148	prabhakarsmail@gmail.com
Rv1055	Rv1055	Homologous recombination	Possible Integrase(fragment)	Rv3286c	Protein-Nucleic Acid (P-NA)	Functional Linkage (Regulatory)	Two-plasmid method	IDA	PMID: 17089148	prabhakarsmail@gmail.com
Rv1057	Rv1057		Seven-Bladed - beta Propeller	Rv1033c; Rv1032c	Protein-Nucleic Acid (P-NA)	functional linkage(inhibited by)	DNase I and hydroxyl radical footprinting analyses	IDA	PMID: 16352831	ashwinigbhat@gmail.com
Rv1057	Rv1057		Seven-Bladed - beta Propeller	Rv1221	Protein-Nucleic Acid (P-NA)	Functional Linkage (Regulatory)	SCOTS	IEP	PMID: 16352831	ashwinigbhat@gmail.com
Rv1072	Rv1072	Transcriptional Regulation	probable ABC transporters involved in vitamin B12 uptake	Rv3223c ; Rv1221	Protein – Nucleic Acid (P-NA)	Functional Linkage (Transcription)	Co-occurrence (Functional linkage)	NAS	PMID: 17471433 ; http://www.phri.org/news/Fontan,Microbe09(4)119.pdf	sourish10@gmail.com
Rv1073	Rv1073	03430 (Mismatch repair)	probable Restriction endonuclease-like protein	DNA	Protein-Nucleic Acid	Transient complex	Spectrophotometric/Structural Analysis	ISA	BLAST ; PFAm ; PHYRE ; PMID: 10360178	shahanup86@gmail.com
Rv1074c	fadA3	Carbohydrate metabolism	BETA-KETOACYL CoA THIOLASE	Rv1719	Protein – Nucleic Acid (P-NA)	Functional Linkage (Transcription)		RCA		ahal4789@gmail.com ; sourish10@gmail.com
Rv1080c	greA	03020 (basal transcription factors)	TRANSCRIPTION ELONGATION FACTOR GREA	RNA polymerase	Protein-Protein (P-P)	Transient complex	Affinity purification (Physical interaction) ; Spectrophotometric/Structural Analysis	ISA	PMID: 17259624, PMID: 15720542, PMID: 9139926, PMID: 1384037, PMID: 10510226 ; BLAST ; PFAM ; PMID: 11681203	shahanup86@gmail.com
Rv1084	Rv1084	Transcriptional regulation	probable Fis family transcriptional regulator	DNA	Protein – Nucleic Acid (P-NA)	Transient complex		TAS	BLAST; PMID: 19047729	shahanup86@gmail.com
Rv1095	phoH2	Lipid Metabolism ; RNA modification	PROBABLE PHOH-LIKE PROTEIN PHOH2 (PHOSPHATE STARVATION-INDUCIBLE PROTEIN PSIH), RNA Helicase, ATPase	RNA, ATP	Protein-Small Molecule (metabolite) (P-M) ; Protein – Nucleic Acid (P-NA)	Transient complex	Co-occurrence (Functional linkage)	TAS	PMID: 18584054 ; PMID: 12762842 ; PMID: 20066036	sourish10@gmail.com
Rv1102c	mazF3	TA systems	TOXIN MAZF3	Rv1103c	Protein-Protein (P-P)	Functional Linkage (Regulatory)	Co-occurrence (Functional linkage)	ISO	BLAST ; PFAM ; PMID: 19016878 ; PMID: 20011113	priti.priety@gmail.com
Rv1103c	mazE3	TA systems	POSSIBLE ANTITOXIN MAZE3	Rv1102c	Protein-Protein (P-P)	Functional Linkage (Regulatory)	Co-occurrence (Functional linkage)	ISO	BLAST ; PFAM ; PMID: 19016878 ; PMID: 20011113	priti.priety@gmail.com
Rv1109c	Rv1109c	03020 (Basal transcription factor)	probable DNA binding protein	DNA	Protein - Nucleic Acid (P-NA)	Transient Complex		ISA	http://www.sbg.bio.ic.ac.uk/phyre/qphyre_output/f5fe89f5f7219b78/summary.html ; PMID: 12958362	priti.priety@gmail.com
Rv1112	ychF		GTP-dependent translation factor	GTP	Protein-Small Molecule	Structural Complex (one of many)	Spectrophotometric Assay/Structural Analysis	ISO	PMID: 12837776	priti.priety@gmail.com
Rv1113	Rv1113	TA System	probable antitoxin	Rv1114	Protein-Protein (P-P)	Functional Linkage( inhibited by)		NAS	PMID: 15993073; Tuberculist	priti.priety@gmail.com
Rv1114	Rv1114	TA System	probale toxin	Rv1113	Protein-Protein (P-P)	Functional Linkage ( inhibits)		NAS	PMID: 15993073; Tuberculist	priti.priety@gmail.com
Rv1119c	Rv1119c		HYPOTHETICAL PROTEIN	Rv1118c, Rv1120c	Protein - Protein	Functional Linkage (Transcription)	Operon (Functional Linkage)	ISA	PMID: 15908099; PMID: 18629044	aparna.vchalam@gmail.com/ priyadarshinipriyanka2001@gmail.com
Rv1123c	bpoB	detoxification	POSSIBLE PEROXIDASE BPOB (NON-HAEM PEROXIDASE)	Rv3223c	Protein - Nucleic Acid	Functional Linkage (Regulatory)	aPCR	IDA	PMID: 19376862	anshula.arora1990@gmail.com
Rv1124	ephC	detoxification	EPOXIDE HYDROLASE EPHC	Rv2869c	Protein - Nucleic Acid	Functional Linkage (Regulatory)	Microarrary Analysis	IEP	PMID: 16034419	ashwinigbhat@gmail.com
Rv1129c	Rv1129c	Transcription	PROBABLE TRANSCRIPTIONAL REGULATOR PROTEIN	Rv1130; Rv1131	protein-protein interaction	Functional Linkage(regulatory)	co-expression	NAS	PMID: 17379732	anshula.arora1990@gmail.com
Rv1129c	Rv1129c	Transcription	PROBABLE TRANSCRIPTIONAL REGULATOR PROTEIN	Rv1221	Protein - Nucleic Acid	Functional Linkage(regulatory)	Mutant studies	IMP	PMID: 17379732	ashwinigbhat@gmail.com
Rv1130	prpD	(00640) Propanoate metabolism	POSSIBLE METHYLCITRATE DEHYDRATASE PRPD	prpB ;Rv1131	protein-protein	Functional Linkage (Metabolic, Proteins in a pathway)	operon	ISO	PMID: 18048912	harsharohiratruefriend@gmail.com
Rv1131	prpC	(00020)Citrate cycle (TCA cycle) ; (00630)Glyoxylate and dicarboxylate metabolism	PROBABLE METHYLCITRATE SYNTHASE PRPC	prpB ; Rv1130	protein-protein	Functional Linkage (Metabolic, Proteins in a pathway)	operon	ISO	PMID: 18048912	harsharohiratruefriend@gmail.com
Rv1132	Rv1132		CONSERVED MEMBRANE PROTEIN	Rv1130; Rv1131	Protein - Protein	Functional Linkage (Transcription)	Coexpression (Real Time semiquantitative RT-PCR)	IDA	PMID: 12081975	ashwinigbhat@gmail.com
Rv1138c	Rv1138c		possible oxidoreductase	Rv1139c	Protein - Protein	Functional Linkage (Transcription)	Operon (Functional Linkage)	NAS	PMID: 16199577	aparna.vchalam@gmail.com/ priyadarshinipriyanka2001@gmail.com
Rv1138c	Rv1138c		possible oxidoreductase	Rv0735	Protein - Nucleic Acid	Functional Linkage (Regulatory)	Co-expression (Functional linkage)	IEP	PMID: 16199577	ashwinigbhat@gmail.com
Rv1139c	Rv1139c		conserved membrane protein (probable Isoprenylcysteine carboxyl methyltransferase (ICMT) family protein)	Rv0735	Protein - Nucleic Acid	Functional Linkage (Regulatory)	Co-expression (Functional linkage)	IEP	PMID: 11451995 ; PMID: 16199577 ; http://pfam.sanger.ac.uk/family/PF04140.7	anshula.arora1990@gmail.com
Rv1139c	Rv1139c		conserved membrane protein (probable Isoprenylcysteine carboxyl methyltransferase (ICMT) family protein)	Rv1138c	Protein - Protein	Functional Linkage (Transcription)	Operon (Functional Linkage)	NAS	PMID: 11451995 ; PMID: 16199577 ; http://pfam.sanger.ac.uk/family/PF04140.7	ashwinigbhat@gmail.com
Rv1143			PROBABLE ALPHA-METHYLACYL-CoA RACEMASE MCR (2-methylacyl-CoA racemase) (2-arylpropionyl-CoA epimerase )	Rv1143	Protein-Protein (P-P)				PMID: 15632186
Rv1145	Rv1145	Cell wall biosynthesis	transmembrane transport protein MmpL13A (Fatty acid transport)	Rv0735	Protein - Nucleic Acid	Functional Linkage (Regulatory)	In vitro transcription assay	IDA	PMID: 16552079; PMID: 15215089; PMID: 18366328; http://www.tcdb.org/tcdb/index.php?tc=2.A.6	aparna.vchalam@gmail.com
Rv1146	Rv1146	Cell wall biosynthesis	transmembrane transport protein MmpL13B (Fatty acid transport)	Rv0735	Protein - Nucleic Acid	Functional Linkage (Regulatory)	In vitro transcription assay	IDA	PMID: 16552079; PMID: 15215089; PMID: 18366328; http://www.tcdb.org/tcdb/index.php?tc=2.A.6	aparna.vchalam@gmail.com
Rv1148c	Rv1148c		probable HNH nucleases	DNA					http://pfam.sanger.ac.uk/family/PF02720.10, http://www.genome.jp/dbget-bin/www_bget?ko:K07493	aparna.vchalam@gmail.com
Rv1149	Rv1149	Transposition	transposase	DNA	Protein-nucleic acid		Gene-Neighborhood	RCA	PMID: 18325090; http://www.genome.jp/dbget-bin/www_bget?ko:K07493;PHYRE LINKS TO PDB ID 2HIY	aparna.vchalam@gmail.com
Rv1150	Rv1150	TRANSPOSITION	POSSIBLE TRANSPOSASE (FRAGMENT)	DNA	Protein-nucleic acid					harsharohiratruefriend@gmail.com
Rv1151c	Rv1151c	Amino sugar and nucleotide sugar metabolism	NAD-dependent deacetylase	Rv3667	protein-protein (P-P)	Functional Linkage (Activated by)	Affinity Purification	IPI	PMID: 19747094	shahanup86@gmail.com, gaat3s@gmail.com
Rv1151c	Rv1151c		NAD-dependent Protein deacetylase	acetyl CoA synthetase	protein-protein (P-P)	Transient complex	Affinity purification (Physical interaction)	IEP	PMID: 19747094	shahanup86@gmail.com, gaat3s@gmail.com
Rv1152	Rv1152	Transcription	transcriptional regulatory protein (GntR-like protein; YtrA subfamily)	DNA	Protein-nucleic acid	Functional Linkage (Regulatory)	In-silico Analysis	ISA	PMID: 17194626	aparna.vchalam@gmail.com
Rv1155			POSSIBLE PYRIDOXAMINE 5'-PHOSPHATE OXIDASE (PNP/PMP OXIDASE) (PYRIDOXINEPHOSPHATE OXIDASE) (PNPOX) (PYRIDOXINE 5'-PHOSPHATE OXIDASE)	Rv1155	Protein-Protein (P-P)				PMID: 16239726
Rv1155	Rv1155	Vitamin B6 metabolism	PYRIDOXAMINE 5'-PHOSPHATE OXIDASE	FMN	Protein-small molecule	Functional Linkage (Metabolic, Components in a pathway)	Structural Analysis	ISA	PMID: 16239726; PMID: 15620716; PMID: 17873088	aparna.vchalam@gmail.com
Rv1156	Rv1156	Amino sugar and nucleotide sugar metabolism	Dna Glycosylase	DNA	Protein-nucleic acid			IC	PDB ID IPU6 through phyre (14% id) ;PMID 14517230	hibeeluck@gmail.com
Rv1156	Rv1156	Base excision repair	probable base excision DNA repair protein, HhH-GPD family protein	DNA	Protein-nucleic acid	Functional Linkage (Transcription and replication)	Sequence Analysis	ISO	http://pfam.sanger.ac.uk/family/PF00730.18; http://www.ncbi.nlm.nih.gov/sites/entrez?cmd=Retrieve&db=protein&dopt=GenPept&RID=ZYYXY8CE01S&log%24=protalign&blast_rank=11&list_uids=118473268; BRENDA; PMID: 6389517	aparna.vchalam@gmail.com
Rv1161	narG	Nitrogen metabolism	respiratory nitrate reductase subunit alpha NarG	Rv1162;Rv1163; Rv1164	protein-protein	Structural Complex (one of many)	Spectrophotometric Analysis	IDA	PMID: 14645286;PMID: 12843072	dreamsbeyondinfinity@gmail.com
Rv1161	narG	00910 (Nitrogen metabolism)	respiratory nitrate reductase subunit alpha NarG	Rv1162;Rv1163; Rv1164	Protein-Protein (P-P)	Structural Complex (one of many)	Operon (Functional linkage)	TAS	PMID: 12843072;PMID:10438786; PMID: 14645286	dreamsbeyondinfinity@gmail.com
Rv1162	narH	00910 (Nitrogen metabolism)	respiratory nitrate reductase subunit beta NarH	Rv1161;Rv1163;Rv1164	protein-protein	Structural Complex (one of many)	Spectrophotometric Analysis	IDA	PMID: 14645286;PMID: 12843072	dreamsbeyondinfinity@gmail.com
Rv1163	narJ	Nitrogen metabolism	respiratory nitrate reductase subunit delta NarJ	Rv1161; Rv1162; Rv1164	protein-protein	Structural Complex (one of many)	Spectrophotometric Analysis	IDA	PMID: 14645286;PMID: 12843072	dreamsbeyondinfinity@gmail.com
Rv1163	narJ	00910 (Nitrogen metabolism)	respiratory nitrate reductase subunit delta NarJ	Rv1161; Rv1162; Rv1164	Protein-Protein (P-P)	Structural Complex (one of many)	Operon (Functional linkage)	NAS	PMID: 12843072;PMID: 14645286	dreamsbeyondinfinity@gmail.com
Rv1164	narI	Nitrogen metabolism	respiratory nitrate reductase subunit gamma NarI	Rv1161; Rv1162; Rv1163	protein-protein	Structural Complex (one of many)	Spectrophotometric Analysis	IDA	PMID: 14645286;PMID: 12843072	dreamsbeyondinfinity@gmail.com
Rv1164	narI	00910 (Nitrogen metabolism)	respiratory nitrate reductase subunit gamma NarI	Rv1161; Rv1162; Rv1163	Protein-Protein (P-P)	Structural Complex (one of many)	Operon (Functional linkage)	NAS	PMID: 12843072;PMID: 14645286	dreamsbeyondinfinity@gmail.com
Rv1165	typA/ bipA		POSSIBLE GTP-BINDING TRANSLATION ELONGATION FACTOR TYPA (TYROSINE PHOSPHORYLATED PROTEIN A) (GTP-BINDING PROTEIN)	ribosome	Protein-Protein (P-P)	Functional Linkage (Regulatory)	Affinity purification (Physical interaction)	IEP	PMID: 20437167	priyadarshinipriyanka2001@gmail.com
Rv1167c	Rv1167c	transcription	transcriptional regulatory protein	DNA	Protein-nucleic acid	Functional Linkage (Transcription)		ISA	http://pfam.sanger.ac.uk/family/PF00440.16, PMID: 11381101;PMID: 19389781;PMID: 7826010	aparna.vchalam@gmail.com/priyadarshinipriyanka2001@gmail.com
Rv1176c	Rv1176c	03022 (Basal transcription factors)	probable Transcriptional regulator PadR-like family	padA	Protein-Protein (P-P)	Functional Linkage (Regulatory)		ISO	PMID: 15066807	ravirajsoni@gmail.com
Rv1177	fdxC	01100 (Metabolic pathways)	PROBABLE FERREDOXIN FDXC	Rv3106	protein-protein	Functional Linkage (Metabolic components in a pathway)	Spectrophotometric/Structural Analysis	ISO	PMID: 17577575	ravirajsoni@gmail.com
Rv1179c	Rv1179c	Transcription	Probable type III restriction enzyme	Rv0757	Protein – Nucleic Acid (P-NA)	Functional Linkage (Transcription)	Co-expression (Functional linkage)	IEP	PMID: 16573683	ravirajsoni@gmail.com
Rv1183	mmpL10	02010 (ABC transporters)	transmembrane transport protein MmpL10	diacyl trehalose	Protein-Small Molecule			TAS	PMID: 15784600 ; PMID: 16573683 ; PMID: 15908378 ; PMID: 16790754	ravirajsoni@gmail.com
Rv1184c	Rv1184c		POSSIBLE EXPORTED PROTEIN	Rv0348	Protein-Protein (P-P)	functional linkage(regulatory)		IEP	PMID: 19648248	akankshajain.21@gmail.com
Rv1186c	Rv1186c	03020 (RNA polymerase)	Probable bacterial regulatory protein	rRNA promoters	Protein-NucleicAcid	Functional Linkage (regulatory)	Co-expression	IEP	PMID: 11532124 ; http://pfam.sanger.ac.uk/family/PF02954.12	ahal4789@gmail.com
Rv1189	sigI	Transcription	RNA polymerase sigma factor SigI	DNA	Protein & Nucleic Acid (P-NA)	Functional Linkage(transdription)	Coexpression analysis	IEP	PMID: 15518067; PMID:16140533; PMID: 10027986; PMID: 11506908	dreamsbeyondinfinity@gmail.com
Rv1189	sigI	Transcription Regulation	RNA polymerase sigma factor SigI	Rv3328c	Protein - Nucleic Acid (P-NA)	Functional Linkage (Regulatory)	Co-expression (Functional linkage)	IEP	PMID: 18248429;PMID: 15518067; PMID:16140533; PMID: 10027986	dreamsbeyondinfinity@gmail.com
Rv1195	PE13	Host pathogen interaction	PE FAMILY PROTEIN	Rv0279c	Protein-Protein (P-P)	Functional Linkage (Regulatory)		NAS	PMID: 14585500; PMID: 16175359	ahal4789@gmail.com
Rv1195	PE13	Host pathogen interaction	PE FAMILY PROTEIN	Rv2359	Protein – Nucleic Acid (P-NA)	Functional Linkage (Transcription)	Band shift	IDA	PMID: 17098899; PMID: 16175359	ahal4789@gmail.com
Rv1195	PE13	Host pathogen interaction	PE FAMILY PROTEIN	Rv0485	Protein-Protein (P-P)	Functional Linkage (Regulatory)	Co-expression (Functional linkage)	IEP	PMID: 19651861	ahal4789@gmail.com
Rv1195	PE13	Host pathogen interaction	PE FAMILY PROTEIN	Rv1196	Protein-Protein (P-P)	Structural Complex (one of a pair)		TAS	PMID: 19651861	ahal4789@gmail.com
Rv1196	PPE18	Host Pathogen interaction	PPE FAMILY PROTEIN	TLR2	Protein-Protein	Functional Linkage (Activation)	Spectrophotometric/Structural Analysis	IDA	PMID: 19880448	ahal4789@gmail.com
Rv1199c	Rv1199c	Transposition Pathway	POSSIBLE TRANSPOSASE	DNA	Protein-NucleicAcid	Structural Complex(one of a pair)	Co-occurrence (Functional Linkage)	ISA	PMID: 10220167; PMID: 1649798 ; http://pfam.sanger.ac.uk/family/PF00665.19	ahal4789@gmail.com
Rv1200	Rv1200	02010 (ABC transporters)	PROBABLE CONSERVED INTEGRAL MEMBRANE TRANSPORT PROTEIN	sugar	Protein-Carbohydrate	Transient complex	Affinity purification(Physical interaction)	ISA	PMID: 17557815 ; PMID: 9529885 ; http://pfam.sanger.ac.uk//family/PF00083.17	ahal4789@gmail.com
Rv1204c	Rv1204c		possible transcription factor	DNA	Protein-Nucleic acid	Functional linkage(transcription)	Structural analysis	ISS	PMID: 11709169 ; http://www.pdb.org/pdb/explore/explore.do?structureId=1HZ4	ahal4789@gmail.com
Rv1209	Rv1209	00550 (Peptidoglycan biosynthesis)	Probable a cell division protein	minC	Protein-Protein	Functional Linkage (activates)	Structural analysis	ISA	PMID: 9045828 ; http://pfam.sanger.ac.uk/family/PF05103.6	ahal4789@gmail.com
Rv1211	Rv1211		probable bonafide calmodulin	Calcium ion	Protein-Small Molecule (P-M)	Transient complex	Affinity purification (Physical interaction)	IEP	PMID: 19639701	priyadarshinipriyanka2001@gmail.com
Rv1215c	Rv1215c		probable S15 family X-Pro dipeptidyl-peptidase	dipeptide	protein-small molecule	Transient complex		ISA	PMID: 19578178; BLAST; PFAM	deeps8891@yahoo.co.in
Rv1217c	Rv1217c	ABC transporters	tetronasin-transport integral membrane protein ABC transporter	Rv1218c	protein-protein	Functional linkage(export/import)	Domain Fusion (Functional linkage)	RCA	PMID: 10978546	gaat3s@gmail.com
Rv1218c	Rv1218c	ABC transporters	tetronasin-transport ATP-binding protein ABC transporter	Rv1217c	protein-protein	Functional linkage(export/import)	Domain Fusion (Functional linkage)	RCA	PMID: 10978546	gaat3s@gmail.com
Rv1219c	Rv1219c	transcription	PROBABLE TRANSCRIPTIONAL REGULATORY PROTEIN (TetR family)	DNA	Protein - Nucleic Acid	Functional Linkage (Regulatory)	Sequence Analysis	ISS	http://www.ncbi.nlm.nih.gov/sites/entrez?cmd=Retrieve&db=protein&dopt=GenPept&RID=09U23RGU01N&log%24=prottop&blast_rank=3&list_uids=296170123 PMID: 15687380	deeps8891@yahoo.co.in
Rv1221	sigE	Virulence	RNA polymerase sigma factor SigE	DNA; RNA polymerase	protein-nucleic acid	functional linkage (regulatory)	Co-expression (Functional Linkage)	IEP	PMID: 11489128; PMID: 9139909; PMID: 14638810	gaat3s@gmail.com
Rv1221	sigE	Transcription Regulation	RNA polymerase sigma factor SigE	Rv2710	protein-protein	functional linkage (regulatory)	Co-expression (Functional Linkage)	IEP	PMID: 11489128;PMID: 18606740	gaat3s@gmail.com
Rv1221	sigE	02020 (Two-component system)	RNA polymerase sigma factor SigE	Rv0981;Rv0982	Protein-Nucleic Acid	functional linkage (regulatory)	Band Shift	IDA	PMID: 16513743	priyadarshinipriyanka2001@gmail.com
Rv1222	rseA	transcription	ANTI-SIGMA FACTOR RSEA	Rv1221	protein -protein	functional linkage(inhibits)	affinity purification	IPI	PMID: 20025669; PMID: 14761983; PMID: 18606740	deeps8891@yahoo.co.in
Rv1222	rseA	transcription	ANTI-SIGMA FACTOR RSEA	Rv0384c	protein -protein	functional linkage(inhibited by)	affinity purification	IDA	PMID: 20025669;PMID: 14761983	harsharohiratruefriend@gmail.com
Rv1222	rseA	transcription	ANTI-SIGMA FACTOR RSEA	Rv0014c	protein -protein	functional linkage(inhibited by)	mass spectrometry	IDA	PMID: 20025669;PMID: 14761983	harsharohiratruefriend@gmail.com
Rv1222	rseA		ANTI-SIGMA FACTOR RSEA	Rv0018c	protein -protein	functional linkage(activated by)	mass spectrometry	IDA	PMID: 20025669;PMID: 14761983	harsharohiratruefriend@gmail.com
Rv1223	htrA; degP	bacterial pathogenesis	PROBABLE SERINE PROTEASE HTRA (DEGP PROTEIN)	Rv3223c	protein- nucleic acid	functional linkage(regulatory)	Mutant studies	IMP	PMID: 20061478	harsharohiratruefriend@gmail.com
Rv1224	tatB		Probable protein TatB	Rv2068c	protein-protein	Structural Complex (one of a many)	Spectrophotometric Analysis	IDA	PMID: 16452415; PMID: 10652088; PMID: 16267291	gaat3s@gmail.com
Rv1224	tatB	protein export pathway	sec-independent translocase	Rv2094c; Rv2093c	protein-protein	functional linkage (operon)	Gene Neighbourhood(Functional Linkage)	NAS	PMID: 16452415; PMID: 10652088, PMID: 16267291	gaat3s@gmail.com
Rv1229c	Rv1229c		Probable ParA/MinD ATPase like protein	ATP	Protein-Small Molecule	Transient complex		ISS	PMID: 2149583;http://pfam.janelia.org/family/PF10609.2	priyadarshinipriyanka2001@gmail.com
Rv1232c	Rv1232c		probable MgtE transporter	Magnesium	Protein-Small molecule	Transient complex	Structural analysis	ISS	PMID: 17700703;http://pfam.janelia.org/family/PF03448.10	priyadarshinipriyanka2001@gmail.com
Rv1235	lpqY	02010 (ABC transporters)	sugar-binding lipoprotein lpqY	sugar	Protein-Carbohydrate	Structural Complex (One of many)	Gene-Neighborhood	TAS	PMID: 14569030; PMID: 15928073	aparna.vchalam@gmail.com
Rv1235	lpqY	02010 (ABC transporters)	sugar-binding lipoprotein lpqY	Rv1236, Rv1237, Rv1238	Protein - Protein	functional linkage(operon)	Gene-Neighborhood	NAS	PMID: 14569030; PMID: 15928073	harsharohiratruefriend@gmail.com
Rv1236	sugA	02010 (ABC transporters)	sugar-transport integral membrane protein ABC transporter SugA	Glucose	Protein-Carbohydrate	Structural Complex (One of many)	Gene-Neighborhood	TAS	PMID: 17555602; PMID: 14569030; PMID: 15928073	aparna.vchalam@gmail.com
Rv1236	sugA	02010 (ABC transporters)	sugar-transport integral membrane protein ABC transporter SugA	Rv1235, Rv1237, Rv1238	Protein - Protein	functional linkage(operon)	Gene-Neighborhood	NAS	PMID: 14569030; PMID: 15928073	harsharohiratruefriend@gmail.com
Rv1237	sugB	02010 (ABC transporters)	sugar-transport integral membrane protein ABC transporter SugB	Glucose	Protein-Carbohydrate	Structural Complex (One of many)	Gene-Neighborhood	TAS	PMID: 17555602; PMID: 14569030; PMID: 15928073	aparna.vchalam@gmail.com
Rv1237	sugB	02010 (ABC transporters)	sugar-transport integral membrane protein ABC transporter SugB	Rv1236, Rv1235, Rv1238	Protein - Protein	functional linkage(operon)	Gene-Neighborhood	NAS	PMID: 14569030; PMID: 15928073	harsharohiratruefriend@gmail.com
Rv1238	sugC	02010 (ABC transporters)	sugar-transport ATP-binding protein ABC transporter SugC	Glucose	Protein-Carbohydrate	Structural Complex (One of many)	Gene-Neighborhood	TAS	PMID: 17557815; PMID: 17555602; PMID: 14569030; PMID: 15928073	aparna.vchalam@gmail.com
Rv1238	sugC	02010 (ABC transporters)	sugar-transport ATP-binding protein ABC transporter SugC	Rv1236, Rv1237, Rv1235	Protein - Protein	functional linkage(operon)	Gene-Neighborhood	NAS	PMID: 14569030; PMID: 15928073	harsharohiratruefriend@gmail.com
Rv1239c	corA	Transport	magnesium/cobalt transporter CorA	magnesium and cobalt ions; Co(III) hexamine chloride	Protein-Small molecules	Functional Linkage(Binding)	Spectrophotometric/Structural Analysis	IDA	PMID: 19346249	aparna.vchalam@gmail.com
Rv1240	mdh	citric acid cycle	PROBABLE MALATE DEHYDROGENASE MDH	NAD+	protein- small molecule	functonal linkage (Metabolic, components in the pathway)	Spectrophotometric/Structural Analysis	IDA	PMID: 7849603; PMID:922015; PMID: 12379701	kaveri.verma@gmail.com/shahanup86@gmail.com
Rv1241	Rv1241	TA System	CONSERVED HYPOTHETICAL PROTEIN, ANTITOXIN	Rv1242	Protein-Protein (P-P)	Functional Linkage (Inhibits)	Gene-Neighborhood	ISA	http://www.ncbi.nlm.nih.gov/sites/entrez?cmd=Retrieve&db=protein&dopt=GenPept&RID=VM4R2R1101S&log%24=protalign&blast_rank=8&list_uids=254551940	aparna.vchalam@gmail.com
Rv1242	Rv1242	TA System	CONSERVED HYPOTHETICAL PROTEIN WITH PIN DOMAIN	Rv1241	Protein-Protein (P-P)	Functional Linkage (Inhibited by)	Gene-Neighborhood	ISA	http://www.ncbi.nlm.nih.gov/sites/entrez?cmd=Retrieve&db=protein&dopt=GenPept&RID=VM5D1UJE01N&log%24=prottop&blast_rank=2&list_uids=260204496	aparna.vchalam@gmail.com
Rv1245c	Rv1245c	01100 (Metabolic pathways)	short-chain type dehydrogenase/reductase	NAD+	Protein-Small Molecule	functonal linkage (Metabolic, components in the pathway)		ISA	PMID: 18070897; PMID: 12604213;PMID: 12230552	aparna.vchalam@gmail.com
Rv1246c	relE1	TA system	POSSIBLE TOXIN RELE1	Rv1247c	Protein - Protein	Functional Linkage (Inhibited by)	Affinity purification (Physical interaction)	IPI	PMID: 17441326; PMID: 19114484	aparna.vchalam@gmail.com
Rv1247c	relB1	TA system	POSSIBLE ANTITOXIN RELB1	Rv1246c	Protein - Protein	Functional Linkage (Inhibits)	Affinity purification (Physical interaction)	IPI	PMID: 17441326; PMID: 19114484	aparna.vchalam@gmail.com
Rv1250	Rv1250		drug-transport integral membrane protein	Drug	Protein-Small Molecule (P-M)	Transient Complex		TAS	PMID: 12520088; PMID: 15215089; PMID: 15525680	aparna.vchalam@gmail.com
Rv1251c	Rv1251c	03440 (Homologous recombination); 03030 (DNA replication)	probable ATPase	DNA	Protein – Nucleic Acid (P-NA)	Functional Linkage (Transcription)		ISA	http://www.ncbi.nlm.nih.gov/sites/entrez?cmd=Retrieve&db=protein&dopt=GenPept&RID=VM7N6J9A016&log%24=prottop&blast_rank=12&list_uids=118465360; PMID: 16246625; PMID: 19805901	aparna.vchalam@gmail.com
Rv1252c	lprE		lipoprotein LprE	Rv3286c	Protein- Nucleic Acid (P-NA)	Functional Linkage (Regulatory)	Co-expression (Functional linkage)	IEP	PMID: 17384187; PMID: 15539077	aparna.vchalam@gmail.com
Rv1253	deaD	Rna degradation	cold-shock DEAD-box protein A	RNA	protein-nucleic acid	functional linkage(Stress response)	Spectrophotometric Assay	IDA	PMID:8552679	gaat3s@gmail.com
Rv1255c	Rv1255c	03030 (DNA replication)	transcriptional regulatory protein	DNA	Protein – Nucleic Acid (P-NA)	Functional Linkage (Regulatory)		NAS	PMID: 19635450; http://ajol.info/index.php/ajcem/article/viewFile/57765/46133	aparna.vchalam@gmail.com
Rv1256c	cyp130	gamma-Hexachlorocyclohexane degradation;Naphthalene and anthracene degradation; Limonene and pinene degradation	cytochrome P450 130 CYP130	econazole; miconazole; clotrimazole; ketoconazole	Protein-Small Molecule (metabolite) (P-M)	Functional Linkage( Binding)	spectrophotometric assay/structural analysis	IDA	PMID:18089574;PMID:19146393;PMID: 17846131;PMID:19635450; PMID:19605350	swetha.r@gmail.com
Rv1256c	cyp130	gamma-Hexachlorocyclohexane degradation;Naphthalene and anthracene degradation; Limonene and pinene degradation	cytochrome P450 130 CYP130	Nitric Oxide	Protein-Small Molecule (metabolite) (P-M)	Functional Linkage(Inhibition)	spectrophotometric assay/structural analysis	IDA	PMID:18089574;PMID:19146393;PMID: 17846131;PMID:19635450; PMID:19605350
Rv1258c	Rv1258c	Transportation of drug	PROBABLE CONSERVED INTEGRAL MEMBRANE TRANSPORT PROTEIN	rifampicin; ofloxacin	Protein-Small Molecule (P-M)	Transient Complex	Affinity purification(physical interaction)	IMP	PMID: 15057575; PMID: 20525733	shruti4rana@gmail.com
Rv1259	udgB	03410 (Base excision repair)	Uracil DNA Glycosylase	DNA	Protein – Nucleic Acid (P-NA)	Transient Complex	Affinity purification (Physical interaction)	IDA	PMID: 17588829; PMID: 19684133	shruti4rana@gmail.com
Rv1260	Rv1260		PROBABLE 1 FAD-dependent oxidoreductase	FAD	Protein-Small Molecule (P-M)	Functional Linkage (Metabolic, components in a pathway)		ISA	PMID: 9385648	shruti4rana@gmail.com
Rv1262c	Rv1262c		possible histidine triad (HIT) family protein	Nucleotide	Protein- Small molecule			NAS	PMID: 12826660 ; PMID: 9323207; BLAST; PFAM	priti.priety@gmail.com, ashwinigbhat@gmail.com
Rv1264			ADENYLYL CYCLASE (ATP PYROPHOSPHATE-LYASE) (ADENYLATE CYCLASE)	Rv1264	Protein-Protein (P-P)				PMID: 15890882
Rv1265	Rv1265	cAMP-mediated transcriptional regulation	cAMP regulated protein	cAMP	Protein-Small Molecule	Functional Linkage(Regulatory)	Co-expression (Functional linkage)	IEP	PMID: 15805514	shruti4rana@gmail.com
Rv1265	Rv1265	Transcriptional regulation	cAMP regulated protein	Rv1675c	Protein – Nucleic Acid (P-NA)	Functional Linkage(Regulatory)	Band shift	IDA	PMID: 19040643
Rv1265	Rv1265		cAMP regulated protein	Mcr11	Protein – Nucleic Acid (P-NA)			IEP
Rv1266c	pknH	Signal Transduction	transmembrane serine/threonine-protein kinase H	Rv1267c	Protein-Protein(P-P)	Functional Linkage (Activation)	Affinity purification (Physical interaction)	IPI	PMID: 16585755	shahanup86@gmail.com
Rv1266c	pknH	Signal Transduction	transmembrane serine/threonine-protein kinase H	Rv3794; Rv3795; Rv3793	Protein-Protein(P-P)	Functional Linkage (Regulatory)	Affinity purification (Physical interaction)	NAS	PMID: 16585755	shahanup86@gmail.com
Rv1267c	embR	signal transduction	PROBABLE TRANSCRIPTIONAL REGULATORY PROTEIN EMBR	Rv1266c	Protein - Protein	Functional Linkage (Signaling)	Structural Analysis	IDA	PMID: 16477027;PMID: 16585755	shruti4rana@gmail.com
Rv1267c	embR	Transcription	PROBABLE TRANSCRIPTIONAL REGULATORY PROTEIN EMBR	Rv3794; Rv3795; Rv3793	Protein – Nucleic Acid (P-NA)	Functional Linkage (Regulatory)	Band Shift	IDA	PMID: 16585755	priyadarshinipriyanka2001@gmail.com
Rv1270c	lprA		POSSIBLE LIPOPROTEIN	TLR2 (Host Molecule)	Protein - Protein	Functional Linkage (Activation)	Affinity purification (Physical interaction)	IPI	PMID: 16785538	shruti4rana@gmail.com
Rv1270c	lprA	Signal Transduction	POSSIBLE LIPOPROTEIN	MHC	Protein - Protein	Functional Linkage (Inhibition)	Affinity purification (Physical interaction)	IPI	PMID: 15294983	shahanup86@gmail.com
Rv1271c	Rv1271c	Host Pathogen interaction	CONSERVED HYPOTHETICAL SECRETED PROTEIN	Host's Immune system	Protein-Protein(P-P)	Functional Linkage (Activation)	Affinity purification (Physical interaction)	IPI	PMID: 15683450	shahanup86@gmail.com
Rv1272c	Rv1272c	02010 (ABC transporters)	PROBABLE DRUGS-TRANSPORT TRANSMEMBRANE ATP-BINDING PROTEIN ABC TRANSPORTER	Drugs; ATP	Protein-Small Molecule (P-M)	Transient Complex		RCA	PMID: 10978546	shruti4rana@gmail.com
Rv1272c	Rv1272c	02010 (ABC transporters)	PROBABLE DRUGS-TRANSPORT TRANSMEMBRANE ATP-BINDING PROTEIN ABC TRANSPORTER	Rv1273c	Protein - Protein	Structural Complex (one of a pair)		NAS	PMID: 10978546	shruti4rana@gmail.com
Rv1273c	Rv1273c	02010 (ABC transporters)	PROBABLE DRUGS-TRANSPORT TRANSMEMBRANE ATP-BINDING PROTEIN ABC TRANSPORTER	Drugs; ATP	Protein-Small Molecule (P-M)	Transient Complex		RCA	PMID: 10978546	shruti4rana@gmail.com
Rv1273c	Rv1273c	02010 (ABC transporters)	PROBABLE DRUGS-TRANSPORT TRANSMEMBRANE ATP-BINDING PROTEIN ABC TRANSPORTER	Rv1272c	Protein - Protein	Structural Complex (one of a pair)		NAS	PMID: 10978546	shruti4rana@gmail.com
Rv1276c	Rv1276c	histidine-aspartate phosphorelay system	probable phosphohistidine phosphatase SixA	phosphotransfer (Hpt) domain	protein-protein	Functional Linkage (Regulatory)	Structural Analysis	ISA	PMID: 15670209	akankshajain.21@gmail.com/prabhakarsmail@gmail.com
Rv1278	Rv1278	ABC transporters	Probable ABC-ATPase	Membrane domains					PMID: 10529352 ; PHYRE	akankshajain.21@gmail.com/prabhakarsmail@gmail.com
Rv1278	Rv1278	DNA repair	Probable SMC N terminal domain protein	DNA	Protein – Nucleic Acid (P-NA)			ISA	BLAST; PFAM; PMID: 17981972 ; PMID: 18084093	shruti4rana@gmail.com
Rv1279	Rv1279	ABC transporters	Probable ABC-ATPase	Membrane domains					PMID: 10529352 ; PHYRE	akankshajain.21@gmail.com/prabhakarsmail@gmail.com
Rv1280c	oppA	ABC transporters	periplasmic oligopeptide-binding lipoprotein OppA	Peptide;Rv1283c; Rv1282c; Rv1281c	Protein-Protein (P-P)	Structural Complex(one of many)	Operon (Functional linkage)	IGC	PMID:10639400; PMID: 10978546; PMID: 16452418; PMID: 19671666	swetha.r@gmail.com
Rv1281c	oppD	ABC transporters	oligopeptide-transport ATP-binding protein ABC transporter OppD	Rv1283c; Rv1282c; Rv1280c	Protein-Protein (P-P)	Structural Complex(one of many)	Operon (Functional linkage)	IGC	PMID:10639400; PMID: 10978546; PMID: 16452418; PMID: 19671666	swetha.r@gmail.com
Rv1282c	oppC	ABC transporters	oligopeptide-transport integral membrane protein ABC transporter OppC	Rv1283c; Rv1280c; Rv1281c	Protein-Protein (P-P)	Structural Complex(one of many)	Operon (Functional linkage)	IGC	PMID:10639400; PMID: 10978546; PMID: 16452418; PMID: 19671666	swetha.r@gmail.com
Rv1283c	oppB	ABC transporters	oligopeptide-transport integral membrane protein ABC transporter OppB	Rv1280c; Rv1282c; Rv1281c	Protein-Protein (P-P)	Structural Complex(one of many)	Operon (Functional linkage)	IGC	PMID:10639400; PMID: 10978546; PMID: 16452418; PMID: 19671666	swetha.r@gmail.com
Rv1284			BETA-CARBONIC ANHYDRASE	Rv1284	Protein-Protein (P-P)				PMID: 15753099
Rv1285	cysD	Purine metabolism;Selenoamino acid metabolism;Sulfur metabolism	sulfate adenylyltransferase subunit 2	Rv1286	Protein-Protein	Structural Complex(one of many)	Co-expression Analysis	IEP	PMID: 17970225; PMID: 15184554	priti.priety@gmail.com
Rv1287	Rv1287	Host Pathogen Interaction	Rrf family transcriptional regulator	T Cell receptor	Protein-Protein (P-P)	Functional Linkage (Signalling)	Affinity purification (Physical interaction)	TAS	PMID: 11681210 ; BLAST ; PFAM	akankshajain.21@gmail.com / prabhakarsmail@gmail.com
Rv1290c	Rv1290c	Signal transduction	Probable N-6 Adenine-specific DNA methylase	DNA	Protein – Nucleic Acid (P-NA)	Functional Linkage (Post-translational modification)		ISA	PMID: 8541807; PMID: 16489347; BLAST	akankshajain.21@gmail.com / prabhakarsmail@gmail.com
Rv1293			PROBABLE DIAMINOPIMELATE DECARBOXYLASE LYSA (DAP DECARBOXYLASE)	Rv1293	Protein-Protein (P-P)				PMID: 12637582
Rv1296	rho	Release of nascent RNA from DNA	PROBABLE TRANSCRIPTION TERMINATION FACTOR RHO HOMOLOG	RNA; DNA	Protein - Nucleic Acid (P-NA)	Functional Linkage (Transcription)	domain fusion[functional linkage]	RCA	PMID: 16554712	shahanup86@gmail.com
Rv1297	rho	Transcription termination	PROBABLE TRANSCRIPTION TERMINATION FACTOR RHO HOMOLOG	RNA	Protein – Nucleic Acid (P-NA)	Functional Linkage (Transcription)			PMID: 20026069	akankshajain.21@gmail.com/prabhakarsmail@gmail.com
Rv1298	rpmE	Translation	PROBABLE 50S RIBOSOMAL PROTEIN L31 RPME	RNA	Protein & Nucleic Acid (P-NA)	Functional Linkage (Translation)	Co-expression (Functional linkage)	IEP	PMID: 11114498; PMID: 12384606	vizhi.gurusamy@gmail.com
Rv1299	prfA	Transcriptional Regulation	Probable CRP/FNR family of regulatory proteins	DNA	Protein – Nucleic Acid (P-NA)	Functional Linkage (Regulatory)		ISO	PMID: 18474644	priyadarshinipriyanka2001@gmail.com
Rv1301	Rv1301	Transcription regulation	Probable yrdC domain containing protein	dsRNA	Protein – Nucleic Acid (P-NA)	Functional Linkage (Regulatory)	Spectrophotometric/Structural Analysis	ISO	PMID: 11206077 ; BLAST ; PFAM	akankshajain.21@gmail.com / prabhakarsmail@gmail.com
Rv1303	Rv1303	Transcriptional Regulation	Probable ATP synthase	Rv1846c	Protein – Nucleic Acid (P-NA)	Functional Linkage (Transcription)	ChIP (Physical interaction)	IDA	PMID: 19154333	sourish10@gmail.com
Rv1304	atpB	Oxidative phosphorylation	PROBABLE ATP SYNTHASE A CHAIN ATPB (PROTEIN 6)	Rv1305; Rv1306	Protein-protein	Structural Complex(one of many)	spectrophotometric assy/structural analysis	IDA	PMID:16045926; PMID: 15353557; PMID: 17387738	priti.priety@gmail.com
Rv1305	atpE	Oxidative phosphorylation	PROBABLE ATP SYNTHASE C CHAIN ATPE (LIPID-BINDING PROTEIN) (DICYCLOHEXYLCARBODIIMIDE-BINDING PROTEIN)	Rv1304; Rv1306	Protein-protein	Structural Complex(one of many)	spectrophotometric assy/structural analysis	IDA	PMID:16045926; PMID: 15353557; PMID: 17387738; PMID: 18625705	priti.priety@gmail.com
Rv1306	atpF	Oxidative phosphorylation	PROBABLE ATP SYNTHASE B CHAIN ATPF	Rv1304; Rv1305	Protein-protein	Structural Complex(one of many)	spectrophotometric assy/structural analysis	IDA	PMID:15078220;PMID:16045926, PMID: 15353557; PMID: 17387738; PMID: 18625705	priti.priety@gmail.com
Rv1307	atpH	ATP synthesis coupled proton transport	ATP SYNTHASE DELTA CHAIN	Rv1308; Rv1311; Rv1310; Rv1309	Protein-Protein (P-P)	Structural Complex (one of many)	Co-expression (Functional linkage)	IEP	PMID: 16077011; PMID: 18625705	ahal4789@gmail.com ; sourish10@gmail.com
Rv1308	atpA	ATP synthesis coupled proton transport	ATP SYNTHASE ALPHA CHAIN	Rv1307; Rv1311; Rv1310; Rv1309	Protein-Protein (P-P)	Structural Complex (one of many)	Co-expression (Functional linkage)	IEP	PMID: 16077011; PMID: 18625705	ahal4789@gmail.com ; sourish10@gmail.com
Rv1309	atpG	ATP synthesis coupled proton transport	ATP SYNTHASE GAMMA CHAIN	Rv1307; Rv1311; Rv1310; Rv1308	Protein-Protein (P-P)	Structural Complex (one of many)	Co-expression (Functional linkage)	IEP	PMID: 16077011; PMID: 18625705	ahal4789@gmail.com ; sourish10@gmail.com
Rv1310	atpD	ATP synthesis coupled proton transport	ATP SYNTHASE BETA CHAIN	Rv1307; Rv1311; Rv1307; Rv1308	Protein-Protein (P-P)	Structural Complex (one of many)	Co-expression (Functional linkage)	IEP	PMID: 16077011; PMID: 18625705	ahal4789@gmail.com ; sourish10@gmail.com
Rv1311	atpC	ATP Synthesis	ATP SYNTHASE EPSILON CHAIN	Rv1308 ; Rv1310 ; Rv1309 ; Rv1307	Protein-Protein (P-P)	Structural Complex (one of many)	Operon (Functional linkage)	NAS	PMID: 20038615;PMID: 18625705	ahal4789@gmail.com ; sourish10@gmail.com
Rv1313c	Rv1313c	Transposition pathway	Possible transposase	IS1557	Protein – Nucleic Acid (P-NA)	Transient complex	Affinity purification (Physical interaction)	NAS	PMID: 12410820	akankshajain.21@gmail.com / prabhakarsmail@gmail.com
Rv1317c	alkA	03410 (Base excision repair)	O-6-methylguanine-DNA-alkyltransferase (regulatory protein)	DNA	Protein – Nucleic Acid (P-NA)				PMID: 12483506	ahal4789@gmail.com ; sourish10@gmail.com
Rv1322	Rv1322		Probable nucleoside binding protein	ATP/GTP	Protein-Small Molecule (metabolite) (P-M)	Transient complex	Spectrophotometric/Structural Analysis	ISO	BLAST; PMID: 19911309	akankshajain.21@gmail.com / prabhakarsmail@gmail.com
Rv1324	Rv1324	Thioredoxin redox system	probable thioredoxin trxA	NADPH	Protein-Small Molecule (metabolite) (P-M)		Co-occurrence (Functional linkage)	ISA	BLAST ;PMID: 9795994; PMID: 17139080 ; PMID: 16301794	dreamsbeyondinfinity@gmail.com
Rv1326c	glgB	Trehalose biosynthesis	alpha (1,4)-glucan branching enzyme	Rv3219	Protein-Protein (P-P)	Structural Complex (one of a pair)	Yeast two-hybrid (Physical interaction)	IPI	PMID: 19121228	ahal4789@gmail.com ; sourish10@gmail.com
Rv1331	clpS	ATP-dependent protein degradation	ATP-dependent Clp protease adaptor protein	ClpA	Protein-Protein (P-P)	Stable Complex	Spectrophotometric Analysis	ISA	PMID: 11931773;BLAST	dreamsbeyondinfinity@gmail.com
Rv1335	cysO	Cysteine biosynthesis	Probable sulfur carrier protein	Thiocarboxylate	Protein-Small Molecule (metabolite) (P-M)	Functional Linkage (Activation)	Spectrophotometric/Structural Analysis	IDA	PMID: 16104727 ; PMID: 18771296	dreamsbeyondinfinity@gmail.com
Rv1336	cysM	cysteine biosynthesis	cysteine synthase B CysM	Rv1335	Protein-Protein (P-P)	Functional Linkage (Metabolic components in a pathway)	Spectrophotometric/Structural Analysis	IDA	PMID: 18842002; PMID: 18771296; PMID: 18799456; PMID: 16104727; PMID: 19101553	shahanup86@gmail.com
Rv1336	cysM	cysteine biosynthesis	cysteine synthase B CysM	Rv3223c	Protein-Protein (P-P)	Functional Linkage (Regulatory)	Co-expression (Functional linkage)	IEP	PMID: 12123450	shahanup86@gmail.com
Rv1337	Rv1337	Proteaosome	Probable rhomboid protease	Membrane proteins	Protein-Protein (P-P)		Co-expression (Functional linkage)	IEP	PMID: 17463085 ; PMID: 17051161	dreamsbeyondinfinity@gmail.com
Rv1338	murI	D-Glutamine and D-glutamate metabolism	glutamate racemase	Rv0006	Protein-Protein (P-P)	Functional Linkage (Inhibits)	Affinity purification (Physical interaction)	IDA	PMID: 17020913	shahanup86@gmail.com
Rv1338	murI	Signal Transduction	glutamate racemase	Rv3223c	Protein-Protein (P-P)	Functional Linkage (Regulatory)	Co-expression (Functional linkage)	IEP	PMID: 12123450	shahanup86@gmail.com
Rv1339	Rv1339		Probable metal-dependent hydrolase	Zn2+ ion	Protein-Small Molecule (metabolite) (P-M)	Transient complex	Structural Analysis	ISA	PMID: 16511207 ; BLAST	dreamsbeyondinfinity@gmail.com
Rv1342c	Rv1342c	Cell Wall Biosynthesis	Probable polyketide synthase pks14	Rv3286c	Protein – Nucleic Acid (P-NA)	Functional Linkage (Transcription)	Co-expression (Functional linkage)	TAS	PMID: 17384187	sourish10@gmail.com
Rv1345	fadD33; mbtM	mycobactin biosynthesis	long-chain-fatty-acid--[acyl-carrier-protein] ligase	Rv2711	Protein-Protein (P-P)	Functional Linkage (Regulatory)	Co-expression (Functional linkage)	IEP	PMID: 12065475	shahanup86@gmail.com
Rv1346	fadE14	mycobactin biosynthesis	PROBABLE ACYL-CoA DEHYDROGENASE	Rv2711	Protein-Protein (P-P)	Functional Linkage (Regulatory)	Co-expression (Functional linkage)	IEP	PMID: 12065475	dimpi.srcp@gmail.com
Rv1348	IrtA	02010 (ABC transporters)	drugs- transport transmembrane ATP- binding protein ABC transporter	FAD; Fe-carboxymycobactin	Protein-Small Molecule (metabolite) (P-M)	Transient complex	Spectrophotometric/Structural Analysis	IDA	PMID: 19948799 ;PMID: 16385031 ; PMID: 10978546	dreamsbeyondinfinity@gmail.com
Rv1348	IrtA	ABC Transporters	PROBABLE IRON-REGULATED TRANSPORTER IRTA	Rv1349	PROTEIN- PROTEIN	Structural Complex (one of a pair)	Gene Neighborhood (Functional linkage)	NAS	PMID: 16385031; PMID: 19948799	shahanup86@gmail.com
Rv1348	IrtA	ABC Transporters	PROBABLE IRON-REGULATED TRANSPORTER IRTA	Rv2711	PROTEIN- PROTEIN	Functional Linkage (Regulatory)	Co-expression (Functional linkage)	IEP	PMID: 12065475	shahanup86@gmail.com
Rv1349	irtB	02010 (ABC transporters)	ABC transporter	Fe-carboxymycobactin	Protein-Small Molecule (metabolite) (P-M)	Transient Complex	Physical interaction	IMP	PMID: 16385031	shahanup86@gmail.com
Rv1349	irtB	02010 (ABC transporters)	ABC transporter	Rv1348	Protein-Protein (P-P)	Structural Complex (one of a pair)	Gene Neighborhood (Functional linkage)	NAS	PMID: 16385031	shahanup86@gmail.com
Rv1349	irtB	02010 (ABC transporters)	ABC transporter	Rv2895c	Protein-Protein (P-P)	Structural Complex (one of a pair)	Affinity purification (Physical interaction)	IPI	PMID: 18461140	shahanup86@gmail.com
Rv1349	irtB	02010 (ABC transporters)	ABC transporter	iron; Rv2711	Protein-Protein (P-P)	Functional Linkage (Regulatory)	Co-expression (Functional linkage)	IEP	PMID: 12065475	shahanup86@gmail.com
Rv1349	irtB	02010 (ABC transporters)	ABC transporter	Rv0287;Rv0288	Protein-Protein (P-P)	Functional Linkage (Regulatory)	Co-expression (Functional linkage)	IEP	PMID: 19846780	shahanup86@gmail.com
Rv1350			PROBABLE 3-OXOACYL-[ACYL-CARRIER PROTEIN] REDUCTASE FABG2 (3-KETOACYL-ACYL CARRIER PROTEIN REDUCTASE)	Rv1350	Protein-Protein (P-P)				No
Rv1353c	Rv1353c	Transcription regulation	Probable transcriptional regulatory protein; tetracycline repressor	DNA	Protein - Nucleic Acid (P-NA)	Functional Linkage (Transcription)		RCA	PMID: 18992142; PMID: 11933060	swetha.r@gmail.com
Rv1354c	Rv1354c	Membrane-associated signaling pathway	cyclic-di-GMP signaling transduction protein	Rv3080c	Protein-Protein (P-P)	Functional Linkage (Signaling)	Yeast two-hybrid (Physical interaction)	IPI	PMID: 19298676	swetha.r@gmail.com
Rv1354c	Rv1354c	Membrane-associated signaling pathway	cyclic-di-GMP signaling transduction protein	Rv1420; Rv0981; Rv1357c; Rv0350; Rv1747; Rv1687c; Rv2564; Rv1859; Rv2038c; Rv1238; Rv0933; Rv2936; Rv0073; Rv2832c; Rv2397c; Rv1281c; Rv3758c; Rv0986; Rv3663c; Rv3102c; Rv0665; Rv0820	Protein-Protein (P-P)	Functional Linkage (Signaling)	Yeast two-hybrid (Physical interaction)	IPI	PMID: 19298676
Rv1355c	moeY	Molybdoenzymes biosynthesis; Molybdopterin biosynthesis	Molybdopterin biosynthesis protein	Rv0490; Rv0491	Protein-Protein (P-P)	Functional Linkage (Regulatory)	Co-expression (Functional linkage)	IEP	PMID: 12777483; PMID: 16704934	swetha.r@gmail.com
Rv1357c	Rv1357c			Rv1354c	Protein-Protein (P-P)	Functional Linkage (Signaling)	Yeast two-hybrid (Physical interaction)	IPI	PMID: 19298676	swetha.r@gmail.com
Rv1358	Rv1358	cAMP-mediated signal transduction	classIII adenylyl cyclase (containig cyclase homology domain )	cAMP	Protein-Small Molecule	Functional Linkage (Signaling)		TAS	PMID: 11839758; PMID: 18629044	swetha.r@gmail.com
Rv1359	Rv1359	cAMP-mediated signal transduction	classIII adenylyl cyclase (containig cyclase homology domain )	cAMP	Protein-Small Molecule	Functional Linkage (Signaling)		TAS	PMID: 11839758; PMID: 18629044	swetha.r@gmail.com
Rv1361c	PPE19		PPE family protein PPE19	Rv2710	Protein - Nucleic Acid	Functional Linkage (Regulatory)	Co-expression (Functional linkage)	IEP	PMID: 19592585	swetha.r@gmail.com
Rv1364c	rsbU	Transcriptional regulation	PAS sensor domain containing transcriptional regulator	Rv3286c; Rv3287c	Protein-Protein (P-P)	Functional Linkage (Regulatory)		IDA	PMID: 19016841; PMID: 20541534 ; PMID: 15063504	swetha.r@gmail.com
Rv1364c			POSSIBLE SIGMA FACTOR REGULATORY PROTEIN	Rv1365c	Protein-Protein (P-P)				PMID: 16263329
Rv1364c			POSSIBLE SIGMA FACTOR REGULATORY PROTEIN	Rv1364c	Protein-Protein (P-P)				PMID: 20541534
Rv1364c			POSSIBLE SIGMA FACTOR REGULATORY PROTEIN	Rv2638	Protein-Protein (P-P)				PMID: 16263329
Rv1365c	rsfA	03022 (Basal transcription factors)	ANTI-ANTI-SIGMA FACTOR RSFA	Rv3287c	Protein-Protein (P-P)	Functional Linkage (Regulatory)	Yeast two-hybrid (Physical interaction)	IPI	PMID: 16263329	akankshajain.21@gmail.com/prabhakarsmail@gmail.com
Rv1365c			ANTI-ANTI-SIGMA FACTOR RSFA (ANTI-SIGMA FACTOR ANTAGONIST) (REGULATOR OF SIGMA F A)	Rv1364c	Protein-Protein (P-P)				PMID: 16263329
Rv1365c			ANTI-ANTI-SIGMA FACTOR RSFA (ANTI-SIGMA FACTOR ANTAGONIST) (REGULATOR OF SIGMA F A)	Rv2638	Protein-Protein (P-P)				PMID: 16263329
Rv1365c			ANTI-ANTI-SIGMA FACTOR RSFA (ANTI-SIGMA FACTOR ANTAGONIST) (REGULATOR OF SIGMA F A)	Rv1904	Protein-Protein (P-P)				PMID: 16263329
Rv1368	LprF	Kdp signalling pathway	lipoprotein LprF	Rv1028c	Protein-Protein (P-P)	Functional Linkage (Regulatory)	Yeast two-hybrid (Physical interaction); Yeast three-hybrid (Physical interaction)	IPI	PMID: 12581360	swetha.r@gmail.com
Rv1369c	Rv1369c	Transposition pathway	PROBABLE TRANSPOSASE	IS6110	Protein – Nucleic Acid (P-NA)	Transient complex	Affinity purification (Physical interaction)	ISO	PMID: 18326566 ; BLAST ; PFAM	akankshajain.21@gmail.com / prabhakarsmail@gmail.com
Rv1370c	Rv1370c	Homologous recombination	PUTATIVE TRANSPOSASE FOR INSERTION SEQUENCE ELEMENT IS6110 (FRAGMENT)	IS6110	protein -nucleic acid	functional linkage (regulatory)	Transposon mutagenesis	IMP	PMID: 15130120; PMID: 2177747; PMID:18326566	shamini.jeyapaul@gmail.com
Rv1372			CONSERVED HYPOTHETICAL PROTEIN	Rv1372	Protein-Protein (P-P)				PMID: 15286723; PMID: 15039574
Rv1376	Rv1376	Trifolitoxin production	Probable tfuA protein	Ribosome	Protein-Protein (P-P)	Functional Linkage (Post-translational modification)		ISA	PMID: 8763943;http://pfam.janelia.org/family/PF07812.5	styleankit01@gmail.com
Rv1378c	Rv1378c	DNA damage-inducible LexA-regulatory pathway	CONSERVED HYPOTHETICAL PROTEIN	Rv2720	Protein - Nucleic Acid	Functional Linkage (Regulatory)	Micorarray Analysis	IEP	PMID: 12029045	harsharohiratruefriend@gmail.com
Rv1379	pyrR	pyrimidine biosynthesis	PROBABLE PYRIMIDINE OPERON REGULATORY PROTEIN PYRR	Rv1380; Rv1381	Protein-Protein (P-P)	Functional Linkage (Regulatory)	Spectrophotometric/Structural Analysis	IDA	PMID: 15805589; PMID: 17601781	shahanup86@gmail.com
Rv1379			PROBABLE PYRIMIDINE OPERON REGULATORY PROTEIN PYRR	Rv1379	Protein-Protein (P-P)				PMID: 15805589
Rv1380	pyrB	00240 (Pyrimidine metabolism)	ASPARTATE CARBAMOYLTRANSFERASE PYRB	Rv1379	Protein-Protein (P-P)	Functional Linkage (Regulatory)	Co-expression (Functional linkage)	IEP	PMID: 17601781	priyadarshinipriyanka2001@gmail.com
Rv1381	pyrC	pyrimidine biosynthesis	dihydroorotase	Rv1379	Protein-Protein (P-P)	Functional Linkage (Regulatory)	Co-expression (Functional linkage)	IEP	PMID: 17601781	shahanup86@gmail.com
Rv1386	Pe15		PE FAMILY PROTEIN	Rv1387	Protein - protein	Functional Linkage (Regulatory)		NAS	PMID: 17105670;PMID: 11973159	styleankit01@gmail.com
Rv1387	PPE20		PPE FAMILY PROTEIN	Rv1386	Protein - protein	Functional Linkage (Regulatory)		NAS	PMID: 17105670;PMID: 11973159	styleankit01@gmail.com
Rv1388	mihF	transduction	probable mycobacterial integration host factor protein	DNA	protein-nucleic acid	functional linkage(regulatory)		ISS	PMID: 9765584	styleankit01@gmail.com
Rv1390	rpoz	03020 (RNA polymerase)	PROBABLE DNA-DIRECTED RNA POLYMERASE (OMEGA CHAIN) RPOZ	Rv0668	Protein-Protein (P-P)	Transient complex	Structural analysis	ISO	PMID: 16159791	ahal4789@gmail.com ; sourish10@gmail.com
Rv1394c	cyp132		CYTOCHROME P450 132	Rv1395	Protein – Nucleic Acid (P-NA)	Structural Complex (one of many)	Band Shift	IDA	PMID: 12826660	ahal4789@gmail.com ; sourish10@gmail.com
Rv1395	Rv1395	transcription	Transcriptional Regulatory protein of the AraC family	Rv1394c	Protein - nucleic acid	functional linkage(regulatory)	bandshift	IPI	PMID: 12826660	styleankit01@gmail.com
Rv1396c	PE_PGRS25	Host Pathogen Interaction	PE-PGRS FAMILY PROTEIN	Antibody	Protein-Protein (P-P)	Functional Linkage (Activation)		NAS	PMID:16113319; PMID: 11967065	styleankit01@gmail.com
Rv1397c	vapC10	TA System	POSSIBLE TOXIN VAPC10	Rv1398c	Protein - protein	functional linkage(inhibited by)	operon (Functional Linkage)	TAS	PMID: 20011113	styleankit01@gmail.com
Rv1398c	vapB10	TA System	POSSIBLE ANTITOXIN VAPB10	Rv1397c	Protein - protein	functional linkage(inhibits)	operon (Functional Linkage)	TAS	PMID: 20011113	styleankit01@gmail.com
Rv1400c	lipI	LIPID METABOLISM	PROBABLE LIPASE	Rv2710	Protein - Nucleic Acid	Functional Linkage (Regulatory)	Microarray analysis and in vitro transcription assay	IEP	PMID: 17993538; PMID: 16354661	ashwinigbhat@gmail.com
Rv1400c	lipI	Lipoprotein Biosynthesis	PROBABLE LIPASE LIPI	Rv2710	Protein-Protein	Functional Linkage (Regulatory)	Co-expression (Functional Linkage)	NAS	PMID: 17993538	priyadarshinipriyanka2001@gmail.com
Rv1402	priA	Replication	PUTATIVE PRIMOSOMAL PROTEIN N' PRIA (Replication factor Y)	DNAB	Protein-Protein (P-P)	Structural Complex (one of many)	Structural analysis	ISO	PMID: 15576682	ahal4789@gmail.com ; sourish10@gmail.com
Rv1402	priA	Replication	PUTATIVE PRIMOSOMAL PROTEIN N' PRIA (Replication factor Y)	SSB	Protein-Protein (P-P)	Structural Complex (one of many)	Structural analysis	ISO	PMID: 15576682	ahal4789@gmail.com ; sourish10@gmail.com
Rv1403c	Rv1403c		S-adenosylmethionine-dependent methyltransferases	Rv1405c	Protein-Protein	Functional Linkage(Regulatory)		IMP	PMID: 18005756; PMID: 17906132;PMID: 18375799	priti.priety@gmail.com, ashwinigbhat@gmail.com
Rv1404	Rv1404	transcription	multiple antibiotic resistance repressor	Rv2711	Protein - Nucleic Acid	Functional Linkage (Regulatory)	positional relative entropy method	TAS	PMID: 16809230; PMID: 15746274	ashwinigbhat@gmail.com
Rv1404	Rv1404	transcription	multiple antibiotic resistance repressor	Rv1931c	Protein - Protein	Functional Linkage (Regulatory)	Microarray analysis	IEP	PMID: 18985025	ashwinigbhat@gmail.com
Rv1404	Rv1404	transcription	multiple antibiotic resistance repressor	Rv1403c; Rv1405c	Protein - Nucleic Acid	Functional Linkage (Regulatory)	qRT-PCR	IEP	PMID: 18375799	ashwinigbhat@gmail.com
Rv1405c	Rv1405c		S-adenosylmethionine-dependent methyltransferases	Rv1403c	Protein-Protein	Functional Linkage(Regulatory)		IMP	PMID: 18005756; PMID: 17906132;PMID: 18375799	priti.priety@gmail.com, ashwinigbhat@gmail.com
Rv1407	fmu		PROBABLE FMU PROTEIN (SUN PROTEIN)	Ado-Met	protein-Small molecule	Structural Complex (one of many)	structural Analysis	ISO	PMID: 10026269;PMID: 14656444	priyadarshinipriyanka2001@gmail.com
Rv1407	fmu		PROBABLE FMU PROTEIN (SUN PROTEIN)	16S rRNA	protein-Nuleic Acid	Structural Complex (one of many)	structural Analysis	ISO	PMID: 10026269;PMID: 14656444	priyadarshinipriyanka2001@gmail.com
Rv1410c	Rv1410c	Transport	putative multidrug efflux pump P55 (Major Facilitator Superfamily small molecule transporter)	Rv1411	Protein - Protein	Functional Linkage	Operon (Functional Linkage)	IMP	PMID: 14998516; PMID: 18156250	shruti4rana@gmail.com
Rv1410c	Rv1410c	Transport	putative multidrug efflux pump P55 (Major Facilitator Superfamily small molecule transporter)	streptomycin, gentamycin and tetracycline	Protein - Small Molecule	Structural Complex	Assays	IDA	PMID: 11181364	ashwinigbhat@gmail.com
Rv1411c	lprG	Transport	PROBABLE CONSERVED LIPOPROTEIN LPRG	Rv1002c	Protein - Protein	Functional Linkage (Post-translational modification, Glycosylation)	Mutation studies	TAS	PMID:18424702	shruti4rana@gmail.com
Rv1411c	lprG	Transport	PROBABLE CONSERVED LIPOPROTEIN LPRG	Rv1270c	Protein - Protein	Functional Linkage (Inhibit host process)	Tandem Mass Spectrometry	RCA	PMID:15213116; PMID: 15294983	hibeeluck@gmail.com
Rv1411c	lprG	Transport	PROBABLE CONSERVED LIPOPROTEIN LPRG	Rv1410c	Protein - Protein	Functional Linkage	Operon (Functional Linkage)	IMP	PMID: 14998516; PMID: 18156250	ashwinigbhat@gmail.com
Rv1416	ribH	riboflavin biosynthesis	6,7-dimethyl-8-ribityllumazine synthase; Lumazine synthase	Rv1417	Protein-Protein (P-P)	Structural Complex (one of a pair)	Yeast two-hybrid (Physical interaction)	IPI	PMID: 19159459	shahanup86@gmail.com
Rv1416			PROBABLE RIBOFLAVIN SYNTHASE BETA CHAIN RIBH (6,7-dimethyl-8-ribityllumazine synthase) (DMRL synthase) (Lumazine synthase)	Rv1416	Protein-Protein (P-P)				PMID: 15723519
Rv1417	Rv1417	riboflavin synthesis	POSSIBLE CONSERVED MEMBRANE PROTEIN	Rv3810; Rv2617c	protein protein interaction	Structural Complex (One of many)	Yeast Two hybrid	IPI	PMID: 19159459	shruti4rana@gmail.com
Rv1420	uvrC	Nucleotide excision repair;	excinuclease ABC subunit C	DNA	Protein – Nucleic Acid (P-NA)			TAS	PMID: 12010964; PMID: 9781872; PMID: 19385996	yashabhasin@gmail.com
Rv1421	Rv1421		ATP-binding protein	ATP; GTP	Protein- Small Molecule	Transient Complex		ISA	BLAST	priti.priety@gmail.com
Rv1422	Rv1422	DNA Repair	conserved hypothetical protein	Rv0015c; Rv0014c	protein protein interaction	Functional Linkage (Signaling;, Phosphorylation)	2D Gel Electrophoresis	RCA	PMID :15985609	shruti4rana@gmail.com
Rv1423	whiA	Sporulation septation	transcriptional regulatory protein WhiA	Rv1422	protein protein interaction	Functional Linkage	Operon (Functional Linkage)	NAS	PMID :15985609	shruti4rana@gmail.com
Rv1429	Rv1429	Transcriptional Regulation	putative CdaR family transcriptional regulator	Rv2710	Protein – Nucleic Acid (P-NA)	Functional Linkage (Transcription)	Co-expression (Functional linkage)	IEP	PMID: 17993538	sourish10@gmail.com
Rv1433	Rv1433		conserved exported protein	Rv0490 ; Rv0491	Protein-Protein (P-P)	Functional Linkage (Transcription)	Co-expression (Functional linkage)	IEP	PMID: 12777483	sourish10@gmail.com
Rv1436	gap	Glycolysis / Gluconeogenesis	glyceraldehyde-3-phosphate dehydrogenase (phosphorylating)	Rv0014c	Protein-Protein (P-P)	Functional Linkage (Signalling)	Spectrophotometric/Structural Analysis	IDA	http://circle.ubc.ca/bitstream/handle/2429/693/ubc_2008_spring_lee_guinevere.pdf?sequence=1	yashabhasin@gmail.com
Rv1440	secG	03060 (Protein export)	preprotein translocase subunit SecG	Rv0732; Rv3240c;Rv0638; Rv0379	Protein-Protein	Structural Complex (one of many)		TAS	PMID: 12941690	shahanup86@gmail.com
Rv1441c	PE_PGRS26	Transcriptional Regulation	PE-PGRS family protein	Rv3286c	Protein – Nucleic Acid (P-NA)	Functional Linkage (Transcription)	Co-expression (Functional Linkage)	TAS	PMID: 18957600	priti.priety@gmail.com, ashwinigbhat@gmail.com
Rv1446c	opcA	00010 Glycolysis	PUTATIVE OXPP CYCLE PROTEIN OPCA	Rv1447c	Protein-Protein (P-P)	Functional Linkage (Activation)	Co-occurrence (Functional linkage)	ISO	PMID: 9639925; PMID: 11152472; http://d.wanfangdata.com.cn/Periodical_zgrsghbzz200902014.aspx	shahanup86@gmail.com
Rv1450c	PE_PGRS27		PE-PGRS family protein	Rv3414c	Protein – Nucleic Acid (P-NA)	Functional Linkage (Regulatory)	Co-expression (Functional linkage)	IEP	PMID: 15375142; PMID: 14585500; PMID: 14527290	balaganesh727@gmail.com
Rv1451	ctaB		PROBABLE CYTOCHROME C OXIDASE ASSEMBLY FACTOR CTAB	Rv3043; Rv2200c; Rv2193	Protein - Protein	Structural Complex(one of many)	Co-occurrence (Functional linkage)	ISA	PMID: 14654685	priti.priety@gmail.com, ashwinigbhat@gmail.com
Rv1456c	Rv1456c	02010 (ABC transporters)	ABC transporter (Membrane spanning domain)	Rv1457c, Rv1458c, Rv1459c	Protein - Protein	Structural Complex (One of many)	Operon (Functional linkage)	TAS	;PMID:19154333;PMID:18452585;PMID:10978546;PMID:19729090	hibeeluck@gmail.com
Rv1457c	Rv1457c	02010 (ABC transporters)	ABC transporter (Membrane spanning domain)	Rv1456c, Rv1458c, Rv1459c	Protein - Protein	Structural Complex (One of many)	Operon (Functional linkage)	TAS	PMID: 12824488;PMID: 18452585; PMID: 17261566	priti.priety@gmail.com, ashwinigbhat@gmail.com
Rv1458c	Rv1458c	02010 (ABC transporters)	ABC transporter (Nucleotide binding domain)	Rv1457c, Rv1456c, Rv1459c	Protein - Protein	Structural Complex (One of many)	Operon (Functional linkage)	TAS	PMID: 12824488;PMID: 18452585; PMID: 17261566	priti.priety@gmail.com, ashwinigbhat@gmail.com
Rv1459c	Rv1459c	biosynthesis of the cell wall heteropolysaccharides arabinogalactan	integral membrane protein (putative GT-C glycosyltransferase)	α(1→6) mannosyl	Protein-Lipid (P-L)		Affinity purification (Physical interaction)	IPI	PMID: 12824488;PMID: 18452585; PMID: 17261566	vijayachitra@gmail.com
Rv1459c	Rv1459c	biosynthesis of the cell wall heteropolysaccharides arabinogalactan	integral membrane protein (putative GT-C glycosyltransferase)	Rv1458c; Rv1457c; Rv1456c	Protein-Protein (P-P)	Structural Complex (One of many)	Operon (Functional linkage)	TAS	PMID: 12824488;PMID: 18452585; PMID: 17261566
Rv1460	Rv1460		transcriptional regulatory protein	DNA	Protein-Nucleic Acid(P-N)	Functional Linkage (Regulatory)	Co-occurance (Functional Linkage)	ISO	PMID: 10628850; PMID: 18505592; PMID: 16109955	vijayachitra@gmail.com
Rv1461	pps1	00920 (Sulfur metabolism)	Fe-S cluster assembly protein SufB	Rv1462;Rv1463;Rv1464	Protein - Protein	Functional Linkage (Regulatory)	Yeast two-hybrid (Physical interaction)	IPI	PMID: 16109955, PMID:16621837	vijayachitra@gmail.com
Rv1462	Rv1462 (SufD)	00920 (Sulfur metabolism)	Fe-S cluster assembly protein SufD	Rv1461; Rv1463; Rv1464	Protein-Protein (P-P)	Structural Complex (one of many)	Yeast two-hybrid (Physical interaction)	IPI	PMID: 16109955	vijayachitra@gmail.com
Rv1463	Rv1463	02010 (ABC transporters)	ABC transporter ATP-binding protein	Rv1461;Rv1462	Protein-Protein (P-P)	Structural Complex (one of many)	Yeast two-hybrid (Physical interaction)	IPI	PMID: 10628850; PMID: 16109955	vijayachitra@gmail.com
Rv1464	csd		NifS-like protein	Rv1461	Protein-Protein	Functional Linkage	Yeast two-hybrid (Physical interaction)	IPI	PMID: 16109955	priti.priety@gmail.com, ashwinigbhat@gmail.com
Rv1465	Rv1465		NifU-like protein	Rv1542c	Protein-Protein	Structural Complex(one of pair)	Co-expression (Functional linkage)	IEP	PMID: 8932316	priti.priety@gmail.com, ashwinigbhat@gmail.com
Rv1466	Rv1466		predicted metal-sulfur cluster biosynthetic enzymes	DNA	Protein – Nucleic Acid (P-NA)	Transient complex	Domain Fusion (Functional linkage)	ISO	PMID: 16621837;PMID: 16109955	vijayachitra@gmail.com
Rv1468c	Rv1468c	03070 (Bacterial Secretion System)	PE_PGRS-family protein	IS6110	Protein – Nucleic Acid (P-NA)	Functional Linkage ( Regulatory)	Spectrophotometry	IDA	PMID: 15130120	vijayachitra@gmail.com
Rv1469	ctpD		cation transporter P-type ATPase D	Heavy metals	Protein-Small Molecule (P-M)	Transient Complex	Co-expression (Functional linkage)	IEP	PMID: 15353332; PMID: 16166535, PMID:10921952, PMID: 9634230	vijayachitra@gmail.com
Rv1469	ctpD		cation transporter P-type ATPase D	IS6110	Protein – Nucleic Acid (P-NA)	Transient Complex	Co-expression (Functional linkage)	IEP	PMID: 15353332; PMID: 16166535, PMID: 10921952, PMID: 9634230
Rv1470	trxA		thioredoxin TrxA	Rv1471	Protein-Protein (P-P)	Operon (Functional linkage)	Co-expression (Functional linkage)	IEP	PMID: 19121228; PMID: 2188973; PMID: 18723612	vijayachitra@gmail.com
Rv1471	trxB1		thioredoxin TrxB1(thioredoxin reductase)	Rv1470	Protein-Protein (P-P)	Operon (Functional linkage)	Co-expression (Functional linkage)	IEP	PMID: 19121228; PMID: 2188973; PMID: 18723612	vijayachitra@gmail.com
Rv1473	Rv1473		PROBABLE MACROLIDE-TRANSPORT ATP-BINDING PROTEIN ABC TRANSPORTER	erythromycin; azithromycin	Protein-Small Molecule(P-M)	Structural Complex (one of a pair)	Domain Fusion (Functional linkage)	IC	PMID: 10978546; PMID: 16103351; PMID: 12570741	vijayachitra@gmail.com
Rv1473	Rv1473		PROBABLE MACROLIDE-TRANSPORT ATP-BINDING PROTEIN ABC TRANSPORTER	Rv3197A	Protein-Protein(P-P)	Functional Linkage ( Regulatory)	Co-expression (Functional linkage)	IEP	PMID: 10978546; PMID: 16103351; PMID: 12570741	priti.priety@gmail.com
Rv1473A	Rv1473A		transcriptional regulatory protein	DNA	Protein – Nucleic Acid (P-NA)	Functional Linkage(Regulatory)		ISA	PMID: 12368430; BLAST	vijayachitra@gmail.com
Rv1474c	Rv1474c		transcriptional regulatory protein	DNA	Protein – Nucleic Acid (P-NA)	Functional Linkage (Regulatory)		ISA	PMID: 12368430; BLAST	vijayachitra@gmail.com
Rv1475c	acn	Iron homeostatis	cis-Aconitase	IRE-like RNA sequences	Protein – Nucleic Acid (P-NA)	Structural Complex (One of a pair)	Gel Shift assay	IDA	PMID: 17384188	priti.priety@gmail.com, ashwinigbhat@gmail.com
Rv1477	ripA	00550(Peptidoglycan biosynthesis)	Rpf-interacting protein A (ripA)	Rv1009; Rv2450c	Protein-Protein (P-P)	Functional linkage (activates)	Yeast two-hybrid (Physical interaction)	IPI	PMID: 17919286	vijayachitra@gmail.com
Rv1479	moxR1	Transcriptional Regulation	transcriptional regulatory protein MoxR1	DNA	Protein – Nucleic Acid (P-NA)	Functional Linkage(Regulatory)		NAS	PMID: 11506908; PMID: 10694977	sumaavasthi@gmail.com
Rv1483			3-OXOACYL-[ACYL-CARRIER PROTEIN] REDUCTASE FABG1 (3-KETOACYL-ACYL CARRIER PROTEIN REDUCTASE) (MYCOLIC ACID BIOSYNTHESIS A PROTEIN)	Rv1483	Protein-Protein (P-P)				PMID: 12079383
Rv1484			NADH-DEPENDENT ENOYL-[ACYL-CARRIER-PROTEIN] REDUCTASE INHA (NADH-DEPENDENT ENOYL-ACP REDUCTASE)	Rv1484	Protein-Protein (P-P)				PMID: 12606558
Rv1490	Rv1490	Host Pathogen Interaction	PROBABLE MEMBRANE PROTEIN	HLA (Human T Cell)	Protein - Protein	Functional Linkage (Signalling)	Co-occurrence (Functional linkage)	TAS	PMID: 19436760	sourish10@gmail.com
Rv1492	mutA	methylmalonyl pathway	methylmalonyl-CoA mutase small subunit	Rv1493	Protein-Protein (P-P)	Structural Complex (one of a pair)	Gene Neighborhood (Functional linkage)	NAS	PMID: 18375549	shahanup86@gmail.com
Rv1493	mutB	methylmalonyl pathway	methylmalonyl-CoA mutase	Rv1492	Protein-Protein (P-P)	Structural Complex (one of a pair)	Gene Neighborhood (Functional linkage)	NAS	PMID: 18375549	shahanup86@gmail.com
Rv1494	mazE4	TA system	POSSIBLE ANTITOXIN MAZE4	Rv1495	Protein - Protein	Functional Linkage (Inhibits)	Functional linkage	ISA	PMID: 17259135; PMID: 10943559	sumaavasthi@gmail.com
Rv1495	mazF4;mt7	TA system	POSSIBLE TOXIN MAZF4 (mRNA interferase)	RNA	Protein - Nucleic Acid	Structural complex (One of many)	Functional linkage	ISA	PMID: 17259135; PMID: 10943559; PMID: 16611633	sumaavasthi@gmail.com
Rv1495	mazF4;mt7	TA system	POSSIBLE TOXIN MAZF4 (mRNA interferase)	Rv1494	Protein - Protein	Functional Linkage (Inhibited by)	Functional linkage	ISA	PMID: 17259135; PMID: 10943559	sumaavasthi@gmail.com
Rv1496	Rv1496	02010 ABC Transportor	arginine/ornithine transport system ATPase	arginine; ornithine; GDP	protein-small molecule	Transient Complex	Spectrophotometric/Structural Analysis	IDA	PMID: 9733684; http://www.pdb.org/pdb/explore/explore.do?structureId=3MD0	gaat3s@gmail.com
Rv1501	Rv1501		probable phytanoyl-CoA dioxygenase	Rv1500	protein-Protein	functional linkage (Co-transcription)	physical interaction(affinity purification)	ISA	http://pfam.sanger.ac.uk//family/PF05721, 16257960	gaat3s@gmail.com
Rv1502	Rv1502	Virulence	hypothetical protein	Rv0445c	Protein - Protein		ChIP (Physical interaction)	IPI	PMID: 17030567; PMID: 17158685	gaat3s@gmail.com
Rv1503c	Rv1503c	arabinogalactan biosynthesis pathway	Probable aminotransferase	Rv1504c, Rv1302;Rv3464	Protein - Protein (P-P)	functional linkage(Metabolic ,proteins in a pathway)	operon(Functional linkage)	RCA	PMID: 12952538	gaat3s@gmail.com
Rv1504c	Rv1504c	arabinogalactan biosynthesis pathway	Probable aminotransferase	Rv1503c; Rv1302; Rv3464	Protein - Protein (P-P)	functional linkage(Metabolic ,proteins in a pathway)	operon(Functional linkage)	RCA	PMID: 12952538	gaat3s@gmail.com
Rv1517	Rv1517		Probable GAP like Protein	Peptidoglycolipid (GPL)	Protein-Lipid (P-L)	Transient complex	complementation studies	ISA	PMID: 16194230 ; BLAST	sharanya123@gmail.com
Rv1518	Rv1518		possible glycosyltransferase	Rv0757	Protein – Nucleic Acid (P-NA)	Functional Linkage (Transcription)			PMID: 17122347; PMID: 16573683	atulkatarkar@gmail.com
Rv1519	Rv1519	02020 (Two-component system)	possible IdeR-regulated protein	Rv2711	Protein – Nucleic Acid (P-NA)	Functional Linkage ( Regulatory)	Spectrophotometry	IDA	PMID: 17028173; PMID: 16113319	atulkatarkar@gmail.com
Rv1522c	mmpL12		TRANSMEMBRANE TRANSPORT PROTEIN	polyketide synthase	Protein - Protein	Functional Linkage (Activates)	Affinity purification (Physical interaction)	IEP	PMID: 15908378	priyadarshinipriyanka2001@gmail.com
Rv1523	Rv1523	Metabolic Pathway	fatty acid O-methyltransferase	Rv2069	Protein-Protein (P-P)	Functional Linkage (Regulatory)	Co-expression (Functional linkage)	IEP	PMID: 15049808	shahanup86@gmail.com
Rv1526c	Rv1526c	carbohydrate metabolic process, lipid glycosylation	rhamnosyltransferase	Rhamnose	Protein-Carbohydrate (P-C)	Transient complex	Affinity purification (Physical interaction)	IEP	http://www.muni.cz/research/publications/482956/	manish.srcp@gmail.com
Rv1528c	papA4	Lipid metabolism	possible polyketide synthase-associated protein	Rv3223c	Protein-Protein (P-P)	Functional Linkage (Regulatory)	Co-expression (Functional linkage)	IEP	PMID: 19181796; PMID: 17259623; PMID: 12123450	sharanya123@gmail.com
Rv1530	adh		Probable alcohol dehydrogenase adh	Zinc ; NAD+	Protein-Small Molecule (metabolite) (P-M)	Functional Linkage (Metabolic, Components in a pathway)	Affinity purification (Physical interaction)	IEP	PMID: 7035614; PMID: 1427101	manish.srcp@gmail.com
Rv1533	Rv1533	00910 (Nitrogen metabolism)	possible 2-nitropropane dioxygenase	FMN	Protein-Small Molecule (metabolite) (P-M)	Structural Complex (one of many)		ISO	BLAST; PMID: 16682407; BRENDA	akankshajain.21@gmail.com
Rv1534	Rv1534	Transcriptional regulation	Transcriptional regulator (tetR family )	Rv0445c	Protein-Protein (P-P)	Functional Linkage (Regulatory)	ChIP (Physical interaction)	IPI	PMID: 17158685 ; PMID: 16573683	sharanya123@gmail.com
Rv1535	Rv1535			Rv0445c	Protein-Protein (P-P)	Functional Linkage (Regulatory)	ChIP (Physical interaction)	IPI	PMID: 17158685	sharanya123@gmail.com
Rv1536	ileS	00970 (Aminoacyl-tRNA biosynthesis)	isoleucyl-tRNA synthetase	Rv1221	Protein-Protein (P-P)	Functional Linkage (Regulatory)	Co-expression (Functional linkage)	IEP	PMID: 11489128	shahanup86@gmail.com
Rv1537	dinB1	DNA metabolism	Y-family DNA polymerase (DNA POLYMERASE IV)	beta-clamp (subunit of the DNA polymerase III holoenzyme )	Protein-Protein (P-P)	Structural Complex (one of many)	Yeast two hybrid(Physical interaction)	IPI	PMID: 20139184	sharanya123@gmail.com
Rv1539	lspA	Protein modification; lipoprotein biosynthesis (signal peptide cleavage).	lipoprotein signal peptidase, signal peptidase II	Rv2873	Protein-Protein (P-P)	Functional Linkage (Regulatory)		IMP	PMID: 15186407; PMID: 2202720	shahanup86@gmail.com
Rv1542c			Probable hemoglobin glbN	Rv1542c	Protein-Protein (P-P)				PMID:10500158
Rv1542c	glbN	oxygen transport	Probable truncated hemoglobin glbN	O2	Protein-Small Molecule (P-SM)	Transient complex	Structural Analysis	ISO	PMID: 10636862;PMID: 11959913 http://pfam.sanger.ac.uk/protein?id=P0A592 http://www.ncbi.nlm.nih.gov/sites/entrez?cmd=Retrieve&db=protein&dopt=GenPept&RID=UYR4P9EV01N&log%24=prottop&blast_rank=1&list_uids=15608680	vizhi.gurusamy@gmail.com
Rv1546	Rv1546	Signal transduction	Probable polyketide cyclase/dehydrase	Lipid	Protein - Lipid (P-L)	Functional Linkage (Signaling)		ISA	PMID: 11276083; http://pfam.janelia.org/family/PF10604.2	vizhi.gurusamy@gmail.com
Rv1552	frdA	(00190) Oxidative Phosphorylation	FUMARATE REDUCTASE [FLAVOPROTEIN SUBUNIT]	Rv3676	Protein-Protein (P-P)	Functional Linkage (Regulatory)	Electrophoretic mobility shift assay (EMSA)	IDA	PMID: 17702648; PMID: 18022770	ashwinigbhat@gmail.com
Rv1552	frdA	(00190) Oxidative Phosphorylation	FUMARATE REDUCTASE [FLAVOPROTEIN SUBUNIT]	Rv1553; Rv1554; Rv1555	Protein-Protein (P-P)	Structural Complex (One of many)	qPCR	IDA	PMID: 18667562	ashwinigbhat@gmail.com
Rv1553	frdB	(00190) Oxidative Phosphorylation	FUMARATE REDUCTASE FRDB (FUMARATE DEHYDROGENASE) (FUMARIC HYDROGENASE)	Rv1552; Rv1554; Rv1555	Protein-Protein (P-P)	Structural Complex (One of many)	qPCR	IDA	PMID: 18667562	ashwinigbhat@gmail.com
Rv1554	frdC	00190 (Oxidative phosphorylation)	FUMARATE REDUCTASE FRDC (FUMARATE DEHYDROGENASE) (FUMARIC HYDROGENASE)	Rv1552; Rv1554; Rv1553	Protein-Protein (P-P)	Structural Complex (One of many)	qPCR	IDA	PMID: 18667562	vijayachitra@gmail.com
Rv1555	frdD	(00190 Oxidative Phosphorylation)	FUMARATE REDUCTASE FRDD (FUMARATE DEHYDROGENASE) (FUMARIC HYDROGENASE)	Rv1552; Rv1554; Rv1553	Protein - Small Molecule (Metabolite) (P-M) Protein-Protein (P-P)	Functional Linkage (Metabolic, Components in a pathway)	operon (Functional Linkage)	IDA	PMID: 18667562	vijayachitra@gmail.com
Rv1556	Rv1556	transcription regulation	Possible regulatory protein	DNA	P-NA	Structural Complex (one of a pair)	Structural Analysis	ISS	PMID: 7707374 http://pfam.sanger.ac.uk/protein?id=P67436 http://www.ncbi.nlm.nih.gov/sites/entrez?cmd=Retrieve&db=protein&dopt=GenPept&RID=UYN1S84R01S&log%24=prottop&blast_rank=1&list_uids=15608694	vizhi.gurusamy@gmail.com
Rv1557	mmpL6	fatty acid metabolism	PROBABLE CONSERVED TRANSMEMBRANE TRANSPORT PROTEIN MMPL6	lipid	Protein-Small Molecule	Transient complex		IGC	PMID: 15908378;PMID: 10694977	vizhi.gurusamy@gmail.com
Rv1560	vapB11	TA system	POSSIBLE ANTITOXIN VAPB11	Rv1561	Protein - Protein (P-P)	Functional Linkage (Inhibits)	Functional linkage (Gene neighborhood)	NAS	PMID: 19016878	vizhi.gurusamy@gmail.com
Rv1561	vapC11	TA system	POSSIBLE TOXIN VAPC11	Rv1560	Protein- Protein	Functional Linkage (Inhibits)	Functional linkage (Gene neighborhood)	NAS	PMID: 19016878; PMID: 20011113	vizhi.gurusamy@gmail.com
Rv1566c	Rv1566c		Possible inv protein	′PhoA	Protein-Protein (P-P)	Domain Fusion (Functional linkage)	Affinity purification (Physical interaction)	IPI	PMID: 11717254	vizhi.gurusamy@gmail.com
Rv1571	Rv1571	Virulence	CONSERVED HYPOTHETICAL PROTEIN	Rv3825c; Rv2241; Rv1553; Rv1554; Rv1555	Protein Protein	Functional Linkage (Signaling)	Co-expression	IEP	PMID: 18667562; PMID: 18706942	razeeth.new@gmail.com
Rv1573	Rv1573		Probable phiRV1 phage protein	DNA	Protein-Nucleic Acid	Funtional Linkage (Transduction)	Co- Expression	ISO	PMID: 11891304; PMID: 12368425; PMID: 12354222	shahanup86@gmail.com
Rv1574	Rv1574		Probable phiRV1 phage related protein	DNA	Protein-Nucleic Acid	Funtional Linkage (Transduction)	Co- Expression	ISO	PMID: 11891304; PMID: 12368425; PMID: 12354222	shahanup86@gmail.com
Rv1575	Rv1575		Probable phiRV1 phage protein	DNA	Protein-Nucleic Acid	Funtional Linkage (Transduction)	Co- Expression	ISO	PMID: 11891304; PMID: 12368425; PMID: 12354222	shahanup86@gmail.com
Rv1577c	Rv1577c		Probable phiRv1 phage protein (Protease)	DNA	Protein-Nucleic Acid	Funtional Linkage (Transduction)	Operon (Fuctional Linkage)	ISO	PMID: 12354222	shahanup86@gmail.com
Rv1578c	Rv1578c		Probable phiRv1 phage protein ( terminase)	DNA	Protein-Nucleic Acid	Funtional Linkage (Transduction)	Operon (Fuctional Linkage)	ISO	PMID: 12354222	shahanup86@gmail.com
Rv1579c	Rv1579c		Probable phiRv1 phage protein	DNA	Protein-Nucleic Acid	Funtional Linkage (Transduction)	Operon (Fuctional Linkage)	ISO	PMID: 12354222	shahanup86@gmail.com
Rv1580c	Rv1580c		Probable phiRv1 phage protein	DNA	Protein-Nucleic Acid	Funtional Linkage (Transduction)	Operon (Fuctional Linkage)	ISO	PMID: 12354222	shahanup86@gmail.com
Rv1581c	Rv1581c		Probable phiRv1 phage protein	DNA	Protein-Nucleic Acid	Funtional Linkage (Transduction)	Operon (Fuctional Linkage)	ISO	PMID: 12354222	shahanup86@gmail.com
Rv1582c	Rv1582c		Probable phiRv1 phage protein (primase/helicase)	DNA	Protein-Nucleic Acid	Funtional Linkage (Transduction)	Operon (Fuctional Linkage)	ISO	PMID: 12354222	shahanup86@gmail.com
Rv1583c	RV1583c		Probable phiRv1 phage protein	DNA	Protein-Nucleic Acid	Funtional Linkage (Transduction)	Operon (Fuctional Linkage)	ISO	PMID: 12354222	shahanup86@gmail.com
Rv1584c	Rv1584c		Possible phiRv1 phage protein	DNA	Protein-Nucleic Acid	Funtional Linkage (Transduction)	Operon (Fuctional Linkage)	ISO	PMID: 12354222	shahanup86@gmail.com
Rv1585c	Rv1585c		Possible phage phiRv1 protein	DNA	Protein-Nucleic Acid	Funtional Linkage (Transduction)	Operon (Fuctional Linkage)	ISO	PMID: 12354222	shahanup86@gmail.com
Rv1586c	Rv1586c		Probable phiRv1 (integrase)	DNA	Protein-Nucleic Acid	Funtional Linkage (Transduction)	Operon (Fuctional Linkage)	ISO	PMID: 12354222	shahanup86@gmail.com
Rv1587c	Rv1587c		Partial REP13E12 repeat protein	DNA	Protein-Nucleic Acid	Transient complex		NAS	PMID: 12354222;PMID: 10220167	shahanup86@gmail.com
Rv1588c	Rv1588c		Partial REP13E12 repeat protein	DNA	Protein-Nucleic Acid	Funtional Linkage (Transduction)	Operon (Fuctional Linkage)	ISO	PMID: 12354222	shahanup86@gmail.com
Rv1588c	Rv1588c		Partial REP13E12 repeat protein	DNA	Protein-Nucleic Acid	Funtional Linkage (Transduction)	Operon (Fuctional Linkage)	ISO	PMID: 12354222	shahanup86@gmail.com
Rv1588c	Rv1588c		Partial REP13E12 repeat protein	DNA	Protein-Nucleic Acid	Transient complex		NAS	PMID: 10220167;PMID: 12354222	shahanup86@gmail.com
Rv1594	nadA	NAD(+) biosynthesis	quinolinate synthetase	Rv1221	Protein-Protein (P-P)	Functional Linkage (Regulatory)	Co-expression (Functional linkage)	IEP	PMID: 11489128	shahanup86@gmail.com
Rv1594	nadA	NAD(+) biosynthesis	quinolinate synthetase	Rv1595; Rv1596	Protein-Protein (P-P)	Structural Complex (one of many)	Operon (Functional linkage)	NAS	PMID: 9862811	shahanup86@gmail.com
Rv1595	nadB	NAD(+) biosynthesis	L-aspartate oxidase	Rv1221	Protein-Protein (P-P)	Functional Linkage (Regulatory)	Co-expression (Functional linkage)	IEP	PMID: 11489128	shahanup86@gmail.com
Rv1595	nadB	NAD(+) biosynthesis	L-aspartate oxidase	Rv1594; Rv1596	Protein-Protein (P-P)	Structural Complex (one of many)	Operon (Functional linkage)	NAS	PMID: 9862811	shahanup86@gmail.com
Rv1596	nadC	NAD(+) biosynthesis	nicotinate-nucleotide pyrophosphorylase	Rv1221	Protein-Protein (P-P)	Functional Linkage (Regulatory)	Co-expression (Functional linkage)	IEP	PMID: 11489128	shahanup86@gmail.com
Rv1596	nadC	NAD(+) biosynthesis	nicotinate-nucleotide pyrophosphorylase	Rv1594; Rv1595	Protein-Protein (P-P)	Structural Complex (one of many)	Operon (Functional linkage)	NAS	PMID: 9862811	shahanup86@gmail.com
Rv1596	nadC		Quinolinic acid phosphoribosyl transferase	Rv1596	Protein-Protein (P-P)	Structural Complex(one of pair)	Structural analysis		PMID: 9862811
Rv1601	hisB	histidine biosynthesis	imidazoleglycerol-phosphate dehydratase	Rv2711	Protein-Protein (P-P)	Functional Linkage (Regulatory)	Co-expression (Functional linkage)	IEP	PMID: 11722747	shahanup86@gmail.com
Rv1602	hisH	histidine biosynthesis	imidazole glycerol phosphate synthase subunit	Rv1605	Protein-Protein (P-P)	Structural Complex (one of a pair)	Co-occurrence (Functional linkage)	ISO	PMID: 8494895	shahanup86@gmail.com
Rv1605	hisF	histidine biosynthesis pathway	imidazole glycerol phosphate synthase	Rv1602	Protein-Protein (P-P)	Structural Complex (one of a pair)	Co-occurrence (Functional linkage)	ISO	PMID: 8494895	shahanup86@gmail.com
Rv1607	chaA		ionic transporter integral membrane protein chaA	Ca+; Na+	Protein-Small Molecule (metabolite) (P-M)	Transient Complex	Co- Expression (Funtional Linkage)	IEP	PMID: 1700476; PMID: 15353332	salluamity1@gmail.com
Rv1608c	bcpB	peroxide detoxification	peroxidoxin BcpB	Rv2521	Protein- Protein	Functional Linkage (Inhibits)	Co-expression (Functional Linkage)	NAS	PMID:18084895; PMID: 15701515	salluamity1@gmail.com
Rv1613	trpA	00400 (Phenylalanine, tyrosine and tryptophan biosynthesis)	Probable tryptophan synthase, alpha subunit trpA	Rv1612; Rv1611	Protein-Protein	Functional Linkage (Operon)	operon	ISO	PMID: 10361288	harsharohiratruefriend@gmail.com
Rv1620c	cydC	02010 (ABC transporters)	ABC transporters	Rv1621c, Rv1623c, Rv1622c	Protein - Protein	Functional Linkage (Operon)		ISO	PMID: 15470119, PMID: 11717265	priti.priety@gmail.com, ashwinigbhat@gmail.com
Rv1621c	cydD	02010 (ABC transporters)	ABC transporters	Rv1620c, Rv1623c, Rv1622c	Protein - Protein	Functional Linkage (Operon)		ISO	PMID: 15470119, PMID: 11717265	priti.priety@gmail.com, ashwinigbhat@gmail.com
Rv1622c	cydB	Alternative respiratory pathway (Electron transport chain)	cytochrome bd oxidase (subunit II)	Rv1623c, Rv1620c, Rv1621c	Protein - Protein	Functional Linkage (Operon)		ISO	PMID: 15470119, PMID: 11717265	priti.priety@gmail.com, ashwinigbhat@gmail.com
Rv1623c	cydA	Alternative respiratory pathway (Electron transport chain)	cytochrome bd oxidase (subunit I)	Rv1622c, Rv1621c, Rv1620c	Protein - Protein	Functional Linkage (Operon)		ISO	PMID: 15470119, PMID: 11717265	priti.priety@gmail.com, ashwinigbhat@gmail.com
Rv1624c	Rv1624c	02010 (ABC transporters)	probable MFS general substrate transporter	glycerol-3-phosphate	Protein-Small molecule	Transient complex	Structural Analysis	ISS	PMID: 12893936 ; http://www.pdb.org/pdb/explore/explore.do?structureId=1PW4	priyadarshinipriyanka2001@gmail.com
Rv1626	Rv1626	Transcription regulation	Sensor part of a two component regulatory system	sensor histidine kinase (HK)	Protein Nucleic acid, Protein Protien	Functional Linkage (Transcription)	Structural analysis	EXP	PMID: 15341725	shahanup86@gmail.com, vashishtrv@gmail.com
Rv1628c	Rv1628c	Transcriptional Regulation	Hypothetical protein	Rv3574	Protein – Nucleic Acid (P-NA)	Functional Linkage (Transcription)	Co-occurrence (Functional linkage)	NAS	PMID: 17635188	sourish10@gmail.com
Rv1629	polA	DNA repair	DNA POLYMERASE I POLA	DNA	Protein-Nucleic acid	Transient Complex	affinity purification	IMP	PMID: 11677239	harsharohiratruefriend@gmail.com
Rv1630	rpsA	03010 (Ribosome)	RIBOSOMAL PROTEIN S1 RPSA	Rv1221	Protein -protein	Functional Linkage (Regulatory)		IEP	PMID: 18657035	priti.priety@gmail.com, ashwinigbhat@gmail.com
Rv1633	uvrB	03420 (Nucleotide excision repair)	EXCINUCLEASE ABC (SUBUNIT B - HELICASE) UVRB	DNA; Rv1638	Protein – Nucleic Acid (P-NA)	Functional Linkage (Activation)	Spectrophotometric Analysis	IDA	PMID: 18757811	priyadarshinipriyanka2001@gmail.com
Rv1634	Rv1634		drug efflux membrane protein	ciprofloxacin; norfloxacin; ofloxacin; lomefloxacin	Protein-Small Molecules	Transient complex	Co expression (Functional Linkage)	EXP	PMID: 12520088; PMID: 19105810	shahanup86@gmail.com, vashishtrv@gmail.com
Rv1636	TB15.3	Host Pathogen interaction	IRON-REGULATED CONSERVED HYPOTHETICAL PROTEIN TB15.3	antibody	Protein-Protein (P-P)	Functional Linkage (Activation)	Affinity purification (Physical interaction)	IPI	PMID: 17635795; PMID: 15634951; http://www.pdb.org/pdb/explore.do?structureId=1TQ8	shahanup86@gmail.com
Rv1636	TB15.3		IRON-REGULATED CONSERVED HYPOTHETICAL PROTEIN TB15.3	Rv1636	Protein-Protein (P-P)				Ref NA
Rv1638	uvrA	03420 (Nucleotide excision repair)	EXCINUCLEASE ABC (SUBUNIT A - DNA-BINDING ATPase) UVRA	DNA; Rv1633	Protein – Nucleic Acid (P-NA)	Functional Linkage (Activation)	Spectrophotometric Analysis	IDA	PMID: 18757811;PMID: 20455546	priyadarshinipriyanka2001@gmail.com
Rv1640c	lysX	lysinylated phosphatidylglycerol synthesis	two-domain lysyl-transferase (mprF)-lysyl-tRNA synthetase (lysU) protein	MTB000034;mprF	Protein Protein			NAS	PMID: 19649276
Rv1641	infC	Protein biosynthesis	Translation initiation factor IF-3	30S Rhibosome	Protein nucleic acid	Functional Linkage (Translation)		NAS	PMID: 11489128	shahanup86@gmail.com, vashishtrv@gmail.com
Rv1642	rpmI	Translation	Ribosomal Protein L35	Rv1643	Protein - Nucleic Acid (P-NA)	Functional Linkage (Transcription)	Affinity purification (Physical interaction) ; Co-expression (Functional linkage)	ISO	PMID: 17439971 ; PMID: 17289755 ; http://genomebiology.com/2002/3/6/preprint/0003 ; PFAM ; BLAST	sourish10@gmail.com
Rv1642	rpmI	Translation	Ribosomal Protein L35	50S Ribosome	Protein - Nucleic Acid (P-NA)	Structural Complex (one of many)	Affinity purification (Physical interaction) ; Co-expression (Functional linkage)	ISO	PFAM ; BLAST	sourish10@gmail.com
Rv1643	rplT	Translation	Ribosomal Protein L20	23S rRNA	Protein - Nucleic Acid (P-NA)	Structural Complex (one of many)	Affinity purification (Physical interaction)	ISO	PMID: 17439971	sourish10@gmail.com
Rv1643	rplT	Transcription	Ribosomal Protein L20	Rv1641;Rv1642;Rv1643	Protein - Nucleic Acid (P-NA)	Functional Linkage (Transcription)	Affinity purification (Physical interaction) ; Co-expression (Functional linkage)	ISO	PMID: 17439971 ; PMID: 17289755 ; http://genomebiology.com/2002/3/6/preprint/0003 ; PFAM ; BLAST	sourish10@gmail.com
Rv1644	tsnR	Translation, RNA processing	23S rRNA methyltransferase TsnR	23S rRNA	Protein-Nucleic Acids	Functional Linkage (Translation)	Co-expression (Functional Linkage)	IEP	PMID: 15375145; PMID: 15375142	shahanup86@gmail.com, vashishtrv@gmail.com
Rv1654	argB	Arginine Biosynthesis	Acetylglutamate kinase	Rv1654	Protein-Protein (P-P)				Ref NA
Rv1656	argF	00330 (Arginine and proline metabolism)	ornithine carbamoyltransferase	Rv1657	Protein -protein	Functional Linkage (Regulatory)	Structural Analysis	NAS	PMID: 18703843	priti.priety@gmail.com, ashwinigbhat@gmail.com
Rv1657	argR	00330 (Arginine and proline metabolism)	Arginine repressor argR (AHRC)	DNA; Rv1656	Protein-Protein, Protein Nucleic Acid	Functional Linkage (Regulatory)	Spectrophotometric/Structural Analysis	IDA	PMID: 1895209; PMID: 19265706 ; PMID: 18703843	shahanup86@gmail.com, vashishtrv@gmail.com
Rv1658	argG	00330 (Arginine and proline metabolism)	argininosuccinate synthase	Rv1657	Protein -protein	Functional Linkage (Regulatory)	Structural Analysis	RCA	PMID: 11305941	priti.priety@gmail.com, ashwinigbhat@gmail.com
Rv1659	argH	00330 (Arginine and proline metabolism)	argininosuccinate lyase	Rv1657	Protein -protein	Functional Linkage (Regulatory)		NAS	PMID: 11305941	priti.priety@gmail.com, ashwinigbhat@gmail.com
Rv1660	pks10	PDIM Biosynthesis	Chalcone synthase (Polyketide synthase)	Rv1661	protein-protein	Functional Linkage (operon)	operon	NAS	PMID: 12730158	harsharohiratruefriend@gmail.com
Rv1660	pks10	PDIM Biosynthesis	Chalcone synthase (Polyketide synthase)	Rv0735	protein-protein	Functional Linkage (Regulatory)		IEP	PMID: 17471433; PMID: 16552079	priti.priety@gmail.com, ashwinigbhat@gmail.com
Rv1661	pks7	biosynthesis of polyketides	Polyketide synthase	Rv1660c	Protein-Protein (P-P)	Operon (Functional linkage)	Co-expression (Functional Linkage)	IEP	PMID: 16199577; PMID: 12824387	shahanup86@gmail.com, vashishtrv@gmail.com
Rv1661	pks7	biosynthesis of polyketides	Polyketide synthase	Rv0735	Protein-Protein (P-P)	Functional Linkage (Regulatory)	Co-expression (Functional Linkage)	IEP	PMID: 16199577; PMID: 12824387	shahanup86@gmail.com, vashishtrv@gmail.com
Rv1662	pks8	Fatty acid metabolic pathway	Probable polyketide synthase pks8	Rv1663	Protein-Protein (P-P)	Stable Complex	Co-expression (Functional Linkage)	IEP	PMID: 16199577; PMID: 12824387; PMID: 12867474	shahanup86@gmail.com, vashishtrv@gmail.com
Rv1663	pks17	saturated fatty acid synthesis	Polyketide synthase	Rv1661; Rv1662	Protein-Protein (P-P)	Stable Complex	Co-expression (Functional Linkage)	IMP	PMID: 16199577, PMID: 12824387, PMID: 12867474	shahanup86@gmail.com, vashishtrv@gmail.com
Rv1664	pks9	saturated fatty acid synthesis	Polyketide synthase	Rv1660c; Rv1663	Protein-Protein (P-P)	Stable Complex	Co-expression (Functional Linkage)	IEP	PMID: 12867474	shahanup86@gmail.com, vashishtrv@gmail.com
Rv1665	pks11	biosynthesis of long-chain alpha-pyrones	Polyketide synthase	Rv0735	protein-protein	Functional Linkage (Regulatory)		IEP	PMID: 16552079	priti.priety@gmail.com, ashwinigbhat@gmail.com
Rv1667c	Rv1667c	ABC Transporter	macrolide-transport ATP-binding protein ABC transporter	Nucleotide	Protein-Small Molecules	Transient Complex	Domain Fusion (Functional linkage)	RCA	PMID: 10978546	shahanup86@gmail.com
Rv1668c	Rv1668c	ABC Transporter	PROBABLE FIRST PART OF MACROLIDE-TRANSPORT ATP-BINDING PROTEIN ABC TRANSPORTER	Nucleotide	Protein-Small Molecules	Transient Complex	Domain Fusion (Functional linkage)	RCA	PMID: 10978546	priti.priety@gmail.com
Rv1672c	Rv1672c		putative tartrate transporter	Rv1673c; Tartarate	Protein- Protein, Protein-Small Molecules	Transient Complex	Co-expression (Functional Linkage)	ISO	PMID: 18398483; BLAST	shahanup86@gmail.com
Rv1673c	Rv1673c		transglutaminase domain protein	Rv1672c	Protein-Protein	Transient Complex	Co-expression (Functional Linkage)	ISO	United States Application US20090285847; BLAST; PMID: 10452618	shahanup86@gmail.com
Rv1674c	Rv1674c	Transcription regulation	PROBABLE TRANSCRIPTIONAL REGULATORY PROTEIN	DNA; Rv1994c; Rv3334	Protein-Nucleic Acids	Functional Linkage (Transcription)	Co-expression (Functional Linkage)	IEP	PMID: 16077132; PMID: 16957037	shahanup86@gmail.com
Rv1675c	Rv1675c		transcriptional regulatory protein	DNA	Protein-Nucleic acids	Functional Linkage (Transcription)	Gene Neighbourhood	NAS	PMID: 16267303	shahanup86@gmail.com
Rv1676	Rv1676	Glutathione metabolism	alkyl hydroperoxide reductase	Rv1677	Protein-Protein	Structural Complex(one of pair)	Co-expression Analysis	IEP	PMID: 20060836	priti.priety@gmail.com
Rv1677	dsbF		PROBABLE CONSERVED LIPOPROTEIN DSBF	Rv1676	Protein-Protein	Structural Complex(one of pair)	Co-expression Analysis	IEP	PMID: 20060836	priti.priety@gmail.com
Rv1680	Rv1680		Probable ABC-type phosphate/phosphonate transport system	Phosphate	Protein-Small maolecules	Transient Complex	Co-expression (Functional Linkage)	IEP	PMID: 16204890	shahanup86@gmail.com
Rv1685c	Rv1685c		CONSERVED HYPOTHETICAL PROTEIN	Rv1686c; Rv1687c	Protein - Protein	Structural Complex (one of many)		NAS	PMID: 17163639	shahanup86@gmail.com
Rv1686c	Rv1686c	02010 (ABC transporters)	ABC transporter	Rv1686c;Rv1687c	Protein-Small Molecule (metabolite) (P-M)	Functional Linkage (Signaling)		ISS	PMID: 10978546;PMID: 1303751;PMID: 9034323	hibeeluck@gmail.com
Rv1687c	Rv1687c	02010 (ABC transporters)	ATP-BINDING PROTEIN ABC-2 TYPE TRANSPORTER	Rv1686c	Protein - Protein	Structural Complex (one of many)		ISS	PMID: 17163639; PMID: 15653820	salluamity1@gmail.com
Rv1688	mpg	03410 (Base excision repair)	probable 3-methylpurine DNA glycosylase	Rv1689	Protein-Protein (P-P)	Functional Linkage (Transcription)	Operon (Functional linkage)	NAS	PMID: 10419962; PMID: 11807068	shahanup86@gmail.com
Rv1688	mpg	03410 (Base excision repair)	probable 3-methylpurine DNA glycosylase	DNA	Protein – Nucleic Acid (P-NA)	Transient Complex		NAS	PMID: 10419962; PMID: 11807068
Rv1689	tyrS	00970 (Aminoacyl-tRNA biosynthesis)	tyrosyl-tRNA synthetase	Rv1688	Protein - protein	Functional Linkage	operon	NAS	PMID: 10419962	priti.priety@gmail.com, ashwinigbhat@gmail.com
Rv1689	tyrS	00970 (Aminoacyl-tRNA biosynthesis)	tyrosyl-tRNA synthetase	rrnb	Protein - protein	Functional Linkage	operon	ISO	PMID: 10419962	priti.priety@gmail.com, ashwinigbhat@gmail.com
Rv1690	lprJ	Kdp signalling pathway	LIPOPROTEIN LPRJ	Rv1028c	Protein-Protein (P-P)	Functional Linkage (Signalling)			PMID: 12581360	salluamity1@gmail.com
Rv1694	tlyA	Translation	putative rRNA methyltransferase	RNA	Protein - Nucleic Acid (P-NA)	Functional Linkage (Translation)		IMP	PMID: 16048924	salluamity1@gmail.com
Rv1695	ppnK		recombinant-poly(P)/ATP-NAD kinase (Ppnk)	Rv1695	Protein-Protein (P-P)	Structural Complex(one of many)	Spectrophotometric Analysis	IDA	PMID: 11006082
Rv1696	recN	DNA repair	DNA repair protein RecN (recombination protein N)	ssDNA	Protein - Nucleic Acid (P-NA)		Co-occurrence (Functional linkage)	ISO	PMID: 15849320	salluamity1@gmail.com
Rv1696	recN	Transcription regulation	DNA repair protein RecN (recombination protein N)	Rv3286c	Protein - Nucleic Acid (P-NA)	Functional Linkage (Regulatory)	Co-expression (Functional linkage)	IEP	PMID: 18039768	salluamity1@gmail.com
Rv1696	recN	Transcription regulation	DNA repair protein RecN (recombination protein N)	Rv0735	Protein - Nucleic Acid (P-NA)	Functional Linkage (Regulatory)	Co-expression (Functional linkage)	IEP	PMID: 16199577	salluamity1@gmail.com
Rv1698	Rv1698	Transportation	OUTER MEMBRANE PROTEIN	alpha-Semegma mycolic acid	Protein-Lipid (P-L)	Transient Complex	Affinity purification (Physical interaction)	IPI	PMID: 18434314	salluamity1@gmail.com
Rv1701	xerD	03440 (Homologous recombination)	site-specific tyrosine recombinase XerD	DNA	Protein - Nucleic Acid (P-NA)	Transient Complex	Co-occurrence (Functional linkage)	ISO	PMID: 9311978	salluamity1@gmail.com
Rv1702c	Rv1702c	Transcription regulation	CONSERVED HYPOTHETICAL PROTEIN	Rv2720	Protein - Nucleic Acid (P-NA)	Functional Linkage (Regulatory)	Co-expression (Functional linkage)	IEP	PMID: 12029045	salluamity1@gmail.com
Rv1704c	cycA	D-SERINE/ALANINE/GLYCINE TRANSPORT	D-SERINE/ALANINE/GLYCINE TRANSPORTER PROTEIN CYCA	D-serine; D-Alanine; D-Glycine	Protein-Small Molecule (P-M)	Transient Complex		NAS	PMID: 9634230	shahanup86@gmail.com
Rv1706c	PPE23	Transcriptional Regulation	PPE Family protein	Rv3133c	Protein - Nucleic Acid (P-NA)	Functional Linkage (Regulatory)	Co-expression (Functional linkage)	IEP	PMID: 15207494; http://scholar.sun.ac.za/bitstream/handle/10019.1/1862/Mahasha,%20P.W.pdf?sequence=1; PMID: 16458305	shahanup86@gmail.com
Rv1707	Rv1707	Transport	Sulfate Transporter (Membrane Protein)	Sulfate ions	Protein-Small Molecule (P-M)	Transient Complex		NAS	PMID: 17655757; PMID: 18255326	salluamity1@gmail.com
Rv1708	Rv1708		PUTATIVE INITIATION INHIBITOR PROTEIN	DNA	Protein-Nucleic acid	Functional Linkage (Inhibits)	Co-expression (Functional Linkage)	IEP	PMID: 16735741; PMID: 15247240	shahanup86@gmail.com
Rv1709	scpA	Chromosome partition	POSSIBLE SEGREGATION AND CONDENSATION PROTEIN SCPA	DNA; SMC proteins; Rv1710	Protein-Nucleic Acids; Protein- Protein	Structural Complex (One of Pair)	Spectrophotometric assay and Structural Analysis	IPI	PMID: 18084093	shahanup86@gmail.com
Rv1710	scpB	Chromosome partition	POSSIBLE SEGREGATION AND CONDENSATION PROTEIN SCPB	SMC proteins; Rv1709	Protein-Nucleic Acids; protein-Protein	Structural Complex (One of pair)	Spectrophotometric assay and Structural Analysis	IPI	PMID: 18084093	shahanup86@gmail.com
Rv1711	Rv1711	pseudouridine synthesis	RNA pseudouridine synthase	RNA	Protein-Nucleic acid	Functional Linkage(post transcriptional Modification)	Structural Analysis	ISS	PMID: 19181797; PMID: 14566049	priti.priety@gmail.com
Rv1713	engA		GTP-binding protein engA	GTP	Protein-Small molecules	Functional Linkage (Metabolic, Components in a pathway)	Co-expression (Functional Linkage)	ISA	PMID: 19301903; PMID: 20207570; PMID: 11200227	shahanup86@gmail.com
Rv1716	Rv1716	Antibiotic Synthesis	Putative Polyketide Cyclase	Zinc	Protein-Small Molecules	Functional Linkage (Metabolic, Components in a pathway)	Structural Analysis	ISO	http://pfam.sanger.ac.uk/family/PF04199.6,BLAST;PMID: 19665022	shahanup86@gmail.com
Rv1718	Rv1718	DNA repair	Transposase	DNA	Protein-Nucleic Acid	Transient Complex	Co-Occurance (Functional Linkage)	ISA	BLAST; PMID: 12368431	shahanup86@gmail.com
Rv1719	Rv1719	Transcription regulation	Transcriptional regulatory protein	DNA, ATP	Protein-Nucleotides	Functional Linkage (Regulatory)	Co-expression (Functional Linkage)	IEP	PMID: 12657046; PMID: 12775759	shahanup86@gmail.com,vashishtrv@gmail.com
Rv1720c	vapC12	Transcription regulation	Toxin	DNA;Rv1721c	Protein-Protein	Functional Linkage (Inhibited by)	Spectrophotometric Assay/ Structural Analysis	ISS	PMID: 15718296; PMID: 15993073; PMID: 19016878	shahanup86@gmail.com,vashishtrv@gmail.com
Rv1721c	vapB12	Transcription regulation	Antitoxin	DNA; Rv1720c	Protein-Protein	Functional Linkage (Inhibits)	Spectrophotometric Assay/ Structural Analysis	ISS	PMID: 15718296; PMID: 15993073; PMID: 19016878	shahanup86@gmail.com,vashishtrv@gmail.com
Rv1725c	Rv1725c	Transcription regulation	transcriptional regulator, HxlR family protein	DNA	Protin-Dna	Functional Linkage (Regulatory)	Co-Occurance (Linkage)	ISO	PMID: 15978081	shahanup86@gmail.com,vashishtrv@gmail.com
Rv1726	Rv1726	Aerobic Respiration	Oxidoreductase, FAD-binding	FAD; NAD; NADPH; NAD	Protein-Small molecules	Functional Activation	Spectrophotometric Assay/ Structural Analysis	IDA	PMID: 15767566	priti.priety@gmail.com
Rv1733c	Rv1733c	Transcription Regulation	Probable acr-coregulated promoter	DNA	Protein- DNA	Functional Linkage(Regulatory)	Co-expression (Functional Linkage)	IGC	PMID:9634230; PMID: 12933881	nareshatray@gmail.com
Rv1734c	Rv1734c	Biosynthesis of L-Ser, and L-Phe	Probable branched-chain alpha-keto acid dehydrogenase subunit E2	L-Ser; L-Phe	Protein-Small molecules	Functional Linkage(Binding)	Domain fusion (Functional Linkage)	ISO	PMID: 15662561	shahanup86@gmail.com,vashishtrv@gmail.com
Rv1735c	Rv1735c	Malic acid transportation	probable C4-dicarboxylate transporter/malic acid transport protein	C4-dicarboxylate	Protein-Carbohydrates	Structural Complex	Physical Interaction	ISO	PMID: 7961398	nareshatray@gmail.com
Rv1737c	narK2	Transmembrane transporter	Nitrite transporter	Nitrite	Protein-Small Molecules	Structural Complex (of Many)	Co-occurance (Functional Linkage)	IGC	PMID: 12933881	nareshatray@gmail.com
Rv1739c	Rv1739c	sulfate transport	PROBABLE SULPHATE-TRANSPORT TRANSMEMBRANE PROTEIN ABC TRANSPORTER	Rv2397c; Rv2398c; Rv2399c; Rv2400c	Protein-Protein	Structural Complex(one of many)		NAS	PMID: 17555602	shahanup86@gmail.com,vashishtrv@gmail.com
Rv1739c	Rv1739c	02010 (ABC transporters)	PROBABLE SULPHATE-TRANSPORT TRANSMEMBRANE PROTEIN ABC TRANSPORTER	Sulphate	Protein-Small molecules	Transient complex	Spectrophotometric Analysis	IDA	PMID: 19636956;PMID: 18255326	priyadarshinipriyanka2001@gmail.com
Rv1740	Rv1740	TA System	possible antitoxin	Rv1741	protein-protein	Functional linkage (inhibited by)	operon(Functional linkage)	TAS	PMID: 14659018; PMID: 15993073	priyadarshinipriyanka2001@gmail.com/aparna.vchalam@gmail.com
Rv1741	Rv1741	TA System	PIN domain protein, possible toxin	Rv1740	protein-protein	Functional linkage (inhibits)	operon(Functional linkage)	TAS	PMID: 14659018; PMID: 15993073	priyadarshinipriyanka2001@gmail.com/aparna.vchalam@gmail.com
Rv1746	pknF	Glucose transport	ANCHORED-MEMBRANE SERINE/THREONINE-PROTEIN KINASE PKNF (PROTEIN KINASE F) (STPK F)	Rv1747	Protein-Protein (P-P)	Functional linkage(signaling)	Yeast two-hybrid (Physical interaction)	IPI	PMID: 15135525; PMID: 15866927	priyadarshinipriyanka2001@gmail.com/aparna.vchalam@gmail.com
Rv1747	Rv1747	02010(ABC transporters)	PROBABLE CONSERVED TRANSMEMBRANE ATP-BINDING PROTEIN ABC TRANSPORTER	Rv1746	Protein-Protein (P-P)	Functional linkage(signaling)	Yeast two-hybrid (Physical interaction)	IPI	PMID: 16040957 ; PMID: 15135525	priyadarshinipriyanka2001@gmail.com/aparna.vchalam@gmail.com
Rv1751	Rv1751		probable oxidoreductase FAD binding protein	FAD	Protein-Small Molecule			NAS	BLAST, PFAM; PMID: 19948799	ahal4789@gmail.com ; sourish10@gmail.com
Rv1754c	Rv1754c		putative carbohydrate-binding protein	carbohydrate	Protein-Carbohydrate (P-C)	Functional Linkage (Metabolic, Components in a pathway)		ISA	BLAST; PMID: 15457538	priyadarshinipriyanka2001@gmail.com
Rv1756c	Rv1756c	Transposition pathway	PUTATIVE TRANSPOSASE REQUIRED FOR THE TRANSPOSITION OF THE INSERTION ELEMENT IS6110	IS6110	Protein – Nucleic Acid (P-NA)	Transient complex		NAS	PMID: 11500435; PMID: 15317877	aparna.vchalam@gmai.com ; priyadarshinipriyanka2001@gmail.com
Rv1757c	Rv1757c	Transposition pathway	PUTATIVE TRANSPOSASE FOR INSERTION SEQUENCE ELEMENT IS6110 (FRAGMENT)	IS6110	Protein – Nucleic Acid (P-NA)	Transient complex		ISA	BLAST; PMID: 15317877	aparna.vchalam@gmai.com ; priyadarshinipriyanka2001@gmail.com
Rv1760	Rv1760	00561 (Glycerolipid metabolism)	TRIACYLGLYCEROL SYNTHASE	Rv3676	Protein – Nucleic Acid (P-NA)	Functional Linkage (Transcription)	Band Shift	RCA	PMID: 16267303; PMID: 16946266	priyadarshinipriyanka2001@gmail.com
Rv1763	Rv1763	Transposition pathway	PUTATIVE TRANSPOSASE FOR INSERTION SEQUENCE ELEMENT IS6110 (FRAGMENT)	DNA	Protein – Nucleic Acid (P-NA)	Transient complex		ISA	BLAST; PMID: 15317877	chirupolo@gmail.com
Rv1764	Rv1764	Transposition pathway	PUTATIVE TRANSPOSASE	IS6110	Protein – Nucleic Acid (P-NA)	Transient complex		ISA	BLAST; PMID: 15317877	chirupolo@gmail.com
Rv1765A	Rv1765A	Transposition pathway	PUTATIVE TRANSPOSASE (FRAGMENT)	DNA	Protein – Nucleic Acid (P-NA)	Transient complex		ISA	BLAST; PMID: 15317877	chirupolo@gmail.com
Rv1765c	Rv1765c	Transposition Pathway	possible Transposase	DNA	Protein – Nucleic Acid (P-NA)	Transient complex		TAS	PMID: 12037086	chirupolo@gmail.com
Rv1766	Rv1766	Transposition pathway	probable transposase	DNA	Protein – Nucleic Acid (P-NA)	Transient complex		NAS	BLAST; PMID: 12037086	chirupolo@gmail.com
Rv1770	Rv1770	proteolysis	probable peptidase family M28 protein	zinc	Protein-Small molecule	Transient complex		ISA	BLAST; PFAM; PMID: 20023723; PMID: 12625841	priyadarshinipriyanka2001@gmail.com/aparna.vchalam@gmail.com
Rv1772	Rv1772	rRNA transcription antitermination	probable transcription antitermination regulatory protein	RNA	Protein-Nucleic acid	Functional linkage(regulatory)	Spectrophotometry	ISO	PMID: 14973028; http://pfam.sanger.ac.uk/family/ANTAR	shant.srcp@gmail.com
Rv1773c	Rv1773c	Transcriptional regulation	probable transcriptional repressor	Rv1774; Rv1775	Protein-Protein( P-P)	Functional linkage(regulates)		IEP	PMID: 17669688	shant.srcp@gmail.com
Rv1774	Rv1774	Transcriptional regulation	PROBABLE TRANSCRIPTIONAL REGULATORY PROTEIN	Rv1773	Protein-Protein( P-P)	Functional linkage(regulated by)		IEP	PMID: 17669688	shant.srcp@gmail.com
Rv1775	Rv1775	Transcriptional regulation	PROBABLE TRANSCRIPTIONAL REGULATORY PROTEIN	Rv1773	Protein-Protein( P-P)	Functional linkage(regulated by)		IEP	PMID: 17669688	priyadarshinipriyanka2001@gmail.com/aparna.vchalam@gmail.com
Rv1776c	Rv1776c	Transcriptional regulation	Possible tetracycline inducible repressor	DNA	Protein-Nucleic Acid (P-NA)	Functional Linkage (Transcription)	Structural analysis	IDA	PMID: 7826010 ; http://pfam.sanger.ac.uk/protein?id=O33179	shant.srcp@gmail.com
Rv1777	cyp144 A1	cytochrome P450 system	Putative cytochrome P450 144 A1	Fe2+	Protein-Small molecule			NAS	PMID: 19635450 ; PMID: 17482138	saritatray@gmail.com
Rv1779c	Rv1779c		HYPOTHETICAL INTEGRAL MEMBRANE PROTEIN	Rv3676	Protein-Protein( P-P)	Functional Linkage (Transcription)	Band shift	IDA	PMID: 16267303	priyadarshinipriyanka2001@gmail.com/aparna.vchalam@gmail.com
Rv1780	Rv1780		CONSERVED HYPOTHETICAL PROTEIN	Rv3676	Protein-Protein( P-P)	Functional Linkage (Transcription)	Band shift	IDA	PMID: 16267303	priyadarshinipriyanka2001@gmail.com/aparna.vchalam@gmail.com
Rv1782	eccB5	ESX-5 secretion system	ESX CONSERVED COMPONENT ECCB5	Rv2430c	Protein-Protein	Transient Complex	Spectrophotometry	IDA	PMID: 17076665; PMID: 18974870; PMID: 18981138	priyadarshinipriyanka2001@gmail.com/aparna.vchalam@gmail.com
Rv1783	eccCa5	ESX-5 secretion system	ESX CONSERVED COMPONENT ECCCA5	Rv2430c	Protein-Protein	Transient Complex	Spectrophotometry	IDA	PMID: 17076665; PMID: 18974870; PMID: 18981138	priyadarshinipriyanka2001@gmail.com/aparna.vchalam@gmail.com
Rv1784	eccCb5	ESX-5 secretion system	ESX CONSERVED COMPONENT ECCCB5	Rv2430c	Protein-Protein	Transient Complex	Spectrophotometry	IDA	PMID: 17076665; PMID: 18974870; PMID: 18981138	priyadarshinipriyanka2001@gmail.com/aparna.vchalam@gmail.com
Rv1785c	CYP143A1	cytochrome P450 system	cytochrome P450 CYP143A1	Rv1786	Protein-Protein (P-P)	Functional Linkage (Activation)		TAS	PMID: 19635450	saritatray@gmail.com
Rv1786	Rv1786		Ferredoxin	Rv1785c	Protein-Protein (P-P)	Functional Linkage (Activation)	Gene Neighborhood (Functional linkage)	NAS	PMID: 17073780	akankshajain.21@gmail.com
Rv1787	PPE25	Host pathogen interaction	PPE family protein	Rv1788	Protein-Protein (P-P)	Structural complex (one of a pair)		IGC	PMID: 16458305; PMID: 20359357	akankshajain.21@gmail.com
Rv1788	PE18	Host pathogen interaction	PE FAMILY PROTEIN	Rv1787	Protein-Protein (P-P)	Structural complex (one of a pair)		IGC	PMID: 16458305	akankshajain.21@gmail.com
Rv1789	PPE26		PPE family protein	Rv1788	Protein-Protein (P-P)	Structural Complex (one of a pair)	Operon (Functional linkage)	NAS	PMID: 16458305; PMID: 18787688	gaat3s@gmail.com
Rv1791	PE19		PE family protein	Rv1792; Rv1793	Protein-Protein (P-P)	Structural Complex (one of a many)	Co-expression (Functional linkage)	IEP	PMID: 18078514	gaat3s@gmail.com
Rv1792	esxM	03070 (Bacterial secretion system)	ESAT-6 LIKE PROTEIN ESXM	Rv1791; Rv1793	Protein-Protein (P-P)	Structural Complex (one of a many)	Co-expression (Functional linkage)	IEP	PMID: 18430736; PMID: 18078514	gaat3s@gmail.com
Rv1793	esxN	03070 (Bacterial secretion system)	putative EsaT-6 like protein ESXN (EsaT-6 like protein 5)	Rv1792;Rv1791	Protein-Protein (P-P)	Structural Complex (one of a many)	Co-expression (Functional linkage)	IEP	PMID: 18078514;PMID: 18430736	gaat3s@gmail.com
Rv1800	PPE28	Host pathogen interaction	PPE MPTR protein	Rv1802	Protein-Protein (P-P)	Structural Complex (One of pair)	Operon (Functional linkage)	NAS	PMID: 17105670	razeeth.new@gmail.com
Rv1801	PPE29		PPE FAMILY PROTEIN	Rv0754; Rv0160	Protein-Protein (P-P)	Structural Complex (One of pair)		NAS	PMID: 18787688	razeeth.new@gmail.com
Rv1802	PPE30	Host pathogen interaction	PPE FAMILY PROTEIN	Rv1800	Protein-Protein (P-P)	Structural Complex (One of pair)	Operon (Functional linkage)	NAS	PMID: 17105670	razeeth.new@gmail.com
Rv1803c	PE_PGRS32		PE-PGRS FAMILY PROTEIN	Rv2608	Protein-Protein (P-P)	Structural Complex (One of pair)		NAS	PMID: 18787688	razeeth.new@gmail.com
Rv1806	PE20		PE family protein	Rv1807	Protein-Protein (P-P)	Structural Complex (One of a pair)	Functional Linkage (Operon)	NAS	PMID: 18787688	razeeth.new@gmail.com
Rv1807	PPE31		PPE family protein	Rv1806	Protein-Protein (P-P)			NAS	PMID: 19332811	madhulsbu@gmail.com
Rv1808	PPE32		Probable PPE 18 like protein	TLR2	Protein-Protein (P-P)	Functional Linkage (Activation)		ISA	PMID: 19880448;BLAST	madhulsbu@gmail.com
Rv1815	Rv1815	Transcriptional regulation	possible SigD regulated protein	Rv3414c	Protein – Nucleic Acid (P-NA)	Functional Linkage (Regulatory)	Co-expression (Functional linkage)	IEP	PMID: 15375142	madhulsbu@gmail.com
Rv1816	Rv1816	Transcriptional regulation	Possible tetR family transcriptional regulatory protein	Rv3414c	Protein – Nucleic Acid (P-NA)	Functional Linkage (Regulatory)	Co-expression (Functional linkage)	IEP	PMID: 15375142	madhulsbu@gmail.com
Rv1818c	PE_PGRS33	Host Pathogen Interaction	PE-PGRS FAMILY PROTEIN	PPE	Protein-Protein (P-P)	Functional Linkage (Activates)	Affinity purification (Physical interaction)	IPI	PMID: 15101979; PMID: 11500435 ; PMID: 11705904; PMID: 11967065; PMID: 14585500	madhulsbu@gmail.com
Rv1819c	bacA	(02010) ABC transporters	DRUG-TRANSPORT TRANSMEMBRANE ATP-BINDING PROTEIN ABC TRANSPORTER BACA	ATP	Protein-Small Molecule (metabolite) (P-M)	Transient complex	spectrophotometric Analysis	IDA	PMID: 18996991	atulkatarkar@gmail.com
Rv1821	secA2	(03060) Protein export ; (03070) Bacterial secretion system	PREPROTEIN TRANSLOCASE ATPase SECA2	Rv3240c	Protein-Protein (P-P)	Structural complex(one of a pair)	Strucural analysis	IMP	PMID: 11717254 ; PMID: 12675804	atulkatarkar@gmail.com
Rv1823	Rv1823	Transcription	probable transcription regulator	Rv3286c	Protein – Nucleic Acid (P-NA)	Functional Linkage (Transcription)	Co-expression (Functional linkage)	IEP	PMID: 17384187 ; PMID: 17089148	madhulsbu@gmail.com
Rv1823	Rv1823	Transcription	probable transcription regulator	Rv1825;Rv1826;Rv1824	Protein – Nucleic Acid (P-NA)	Functional Linkage (Transcription)	Co-expression (Functional linkage)	IEP	PMID: 17384187 ; PMID: 17089148	madhulsbu@gmail.com
Rv1824	Rv1824	Transcription	probable transcription regulator	Rv3286c	Protein – Nucleic Acid (P-NA)	Functional Linkage (Transcription)	Co-expression (Functional linkage)	IEP	PMID: 17384187 ; PMID: 17089148	madhulsbu@gmail.com
Rv1824	Rv1824	Transcription	probable transcription regulator	Rv1825;Rv1826;Rv1823	Protein-Protein (P-P)	Functional Linkage (Transcription)	Co-expression (Functional linkage)	IEP	PMID: 17384187 ; PMID: 17089148	madhulsbu@gmail.com
Rv1825	Rv1825	Transcription	HYPOTHETICAL PROTEIN	Rv1823 ; Rv1824 ; Rv1826	Protein-Protein (P-P)	Functional Linkage (Transcription)	Co-expression (Functional linkage)	IEP	PMID: 17384187 ; PMID: 17089148	sourish10@gmail.com
Rv1826	gcvH	00260 (Glycine, serine and threonine metabolism)	PROBABLE GLYCINE CLEAVAGE SYSTEM H PROTEIN GCVH	Rv1823 ; Rv1824 ; Rv1825	Protein-Protein (P-P)	Functional Linkage (Transcription)	Co-expression (Functional linkage)	IEP	PMID: 17384187 ; PMID: 17089148	madhulsbu@gmail.com
Rv1827	garA		FHA-containing protein GarA	Rv1827	Protein-Protein (P-P)	Structural Complex(one of pair)	Spectrophotometric Analysis	IDA	PMID: 19114043
Rv1827	garA	Signal Transduction	probable FHA domain protein	Rv0014c	Protein-Protein (P-P)	Functional Linkage (Activates)	Spectrophotometric/Structural Analysis	IDA	PMID: 15978616	madhulsbu@gmail.com
Rv1838c	vapC13	TA systems	POSSIBLE TOXIN VAPC13	Rv1839c	Protein-Protein (P-P)	Functional Linkage (Regulatory)	Co-occurrence (Functional linkage)	ISA	BLAST ; PFAM ; PMID: 19016878 ; PMID: 20011113	ilamathi.raja@gmail.com
Rv1839c	vapB13	TA systems	POSSIBLE ANTITOXIN VAPB13	Rv1838c	Protein-Protein (P-P)	Functional Linkage (Regulatory)	Co-occurrence (Functional linkage)	ISA	BLAST ; PFAM ; PMID: 19016878 ; PMID: 20011113	ilamathi.raja@gmail.com
Rv1845c	blaR	Beta-Lactam resistance	POSSIBLE SENSOR-TRANSDUCER PROTEIN BLAR	Rv1846c	Protein-Protein (P-P)		Operon (Functional linkage)	TAS	PMID: 19154333	ilamathi.raja@gmail.com
Rv1846c	blaI	Beta-Lactam resistance	transcriptional regulator blaI	DNA	Protein – Nucleic Acid (P-NA)	Transient complex	Band shift	IDA	PMID: 19154333	ilamathi.raja@gmail.com
Rv1847	Rv1847	Beta-Lactam resistance	thioesterase family protein	Rv1846c	Protein – Nucleic Acid (P-NA)		Band shift	IDA	PMID: 19154333	ilamathi.raja@gmail.com
Rv1851	ureF	00910 (Nitrogen metabolism)	urease accessory protein uref	Rv1852 ; Rv1853	Protein-Protein (P-P)	Structural Complex (one of many)	Spectrophotometric Assay/Structural Analysis	NAS	PMID: 20606272	sourish10@gmail.com
Rv1852	ureG	00910 (Nitrogen metabolism)	urease accessory protein ureG	Rv1851 ; Rv1853	Protein-Protein (P-P)	Structural Complex (one of many)	Spectrophotometric Assay/Structural Analysis	NAS	PMID: 20606272	sourish10@gmail.com
Rv1853	ureD	00910 (Nitrogen metabolism)	Probable urease accessory protein ureD	Rv1852 ; Rv1851	Protein-Protein (P-P)	Structural Complex (one of many)	Spectrophotometric Assay/Structural Analysis	NAS	PMID: 20606272	sourish10@gmail.com
Rv1857	modA	02010 (ABC transporters)	Molybdate-binding protein	molybdate	Protein-Small Molecule (P-SM)	Transient Complex	Gene-Neighborhood	TAS	PMID: 10564470 ; PMID: 17098899 ; PMID: 10978546 ; PMID: 9325422	prateek.srcp@gmail.com
Rv1858	modB	02010 (ABC transporters)	PROBABLE MOLYBDENUM-TRANSPORT INTEGRAL MEMBRANE PROTEIN ABC TRANSPORTER MODB	molybdate	Protein-Small Molecule (P-SM)	Transient Complex	Gene-Neighborhood	TAS	PMID: 10564470; PMID: 17098899; PMID: 10978546; PMID: 9325422	prateek.srcp@gmail.com
Rv1859	modC	02010 (ABC transporters)	molybdenum ABC transporter ATP-binding protein	molybdate	Protein-Small Molecule (P-SM)	Transient Complex	Gene-Neighborhood	TAS	PMID: 9325422 ; PMID: 10978546	prateek.srcp@gmail.com
Rv1860	apa	Host - Pathogen Interaction	ALANINE AND PROLINE RICH SECRETED PROTEIN APA	CD4+ T Cell ; CD8+ T Cell	Protein-Protein (P-P)	Functional Linkage (Signaling)	Affinity purification (Physical interaction)	IDA	PMID: 12654810	sourish10@gmail.com
Rv1861	Rv1861	Molybdenum transport	Probable Molybdenum transport putative membrane protein	Molybdenum	Protein-small molecule	Transient Complex	Structural analysis	IDA	PMID: 17407289 ; PMID: 18386898	madhulsbu@gmail.com
Rv1863c	Rv1863c	protein modification	probable CAAX amino terminal protease	metal ion	Protein -Small molecule	Transient complex		ISA	BLAST ; PFAM; PMID: 11343912	madhulsbu@gmail.com
Rv1864c	Rv1864c		Probable MOSC domain containing protein	molybdenum	Protein -Small molecule	Transient complex		ISA	BLAST; PFAM; PMID: 11886751	madhulsbu@gmail.com
Rv1868	Rv1868		Probable NAD dependent epimerase/dehydratase	NAD	Protein -Small molecule	Transient complex		ISA	BLAST; PFAM; PMID: 15371447	madhulsbu@gmail.com
Rv1869c	Rv1869c		possible reductase	Rv3286c	Protein-Protein	Functional linkage (Regulatory)	ChIP (Physical Interaction)	IPI	PMID: 17158685	madhulsbu@gmail.com
Rv1870c	Rv1870c		conserved hypothetical protein	Rv3286c	Protein-Protein	Functional linkage (Regulatory)	ChIP (Physical Interaction)	IPI	PMID: 17158685	madhulsbu@gmail.com
Rv1871c	Rv1871c		sigF binding site containing protein	Rv3286c	Protein – Nucleic Acid (P-NA)	Functional Linkage (Regulatory)	ChIP (Physical interaction)	IPI	PMID: 17158685	madhulsbu@gmail.com
Rv1872c	lldD2	00620 (Pyruvate metabolism)	L-lactate dehydrogenase (cytochrome) LldD2	Rv2088	Protein-Small Molecule (P-SM)	Functional Linkage (Metabolic component in a pathway)	Structural analysis	TAS	PMID: 16204505; PMID: 20520732	shahanup86@gmail.com
Rv1876	bfrA	Iron metabolism	PROBABLE BACTERIOFERRITIN BFRA	iron	Protein-Small molecule	Structural Complex (one of a pair)	Spectrophotometric/Structural Analysis	IDA	PMID: 19946376	madhulsbu@gmail.com
Rv1879	Rv1879		'probable glutamine synthase	Rv1878	Protein-Protein	Functional Linkage (Activation)	Domain Fusion (Functional linkage)	RCA	PMID: 12952538	aparna.vchalam@gmail.com/priyadarshinipriyanka2001@gmail.com
Rv1880c	CYP140A1	cytochrome P450 system	cytochrome P450 CYP140A1	Fe2+	Protein-Small molecule			NAS	PMID: 19635450 ; PMID: 17482138	prateek.srcp@gmail.com
Rv1883c	Rv1883c	Transcriptional regulation	probable sigD regulated protein	Rv3414c	Protein-Protein (P-P)	Functional Linkage (Regulatory)	Co-expression (Functional linkage)	IEP	PMID: 11276083 ; http://pfam.sanger.ac.uk/family/PF10604.2	madhulsbu@gmail.com
Rv1885c	Rv1885c	SHIKIMATE PATHWAY	POSSIBLE CHORISMATE MUTASE	Rv1885c	Protein-Protein (P-P)	Structural Complex(one of pair)	Structural analysis	IDA	PMID: 16499927
Rv1887	Rv1887		type II transmembrane protein	Tn552'phoA transposon	Protein-Nucleic Acid (P-NA)	Functional Linkage (Metabolic, Dependent for Substrate Generation)	Spectrophotometric analysis	IDA	PMID: 10781540	aparna.vchalam@gmail.com/priyadarshinipriyanka2001@gmail.com
Rv1890c	Rv1890c	Post transcriptional regulation		AS1890	Protein – Nucleic Acid (P-NA)	Functional Linkage (Regulatory)		TAS	PMID: 19555452	ilamathi.raja@gmail.com
Rv1891	Rv1891	02020 (Two-component system)	CONSERVED HYPOTHETICAL PROTEIN	Rv0491	Protein-Protein (P-P)	Functional linkage ( regulated by )	Co-expression (Functional linkage)	IEP	PMID: 12777483	aparna.vchalam@gmail.com/priyadarshinipriyanka2001@gmail.com
Rv1894c	Rv1894c	Lipid degradation	probable oxidoreductase	Rv3574	Protein-Small molecule	Functional Linkage (regulated by)	Co-expression (Functional llnkage)	IEP	PMID: 17635188; PMID: 18491971	aparna.vchalam@gmail.com/priyadarshinipriyanka2001@gmail.com
Rv1895	Rv1895		probable Zinc-binding dehydrogenase	Zinc	Protein-Small molecule	Transient complex		ISA	BLAST; PFAM; PMID: 18752625
Rv1900c	lipJ		adenylyl cyclase	Rv1900c	Protein-Protein (P-P)	Structural Complex(one of pair)	Structural analysis	IDA	PMID: 15678099
Rv1901	cinA		copper-containing protein CINA	Copper	Protein-Small molecule	Functional Linkage (Activated by)		ISO	PMID: 17483220	aparna.vchalam@gmail.com/priyadarshinipriyanka2001@gmail.com
Rv1904	Rv1904		anti-anti sigma factor protein	Rv1365c	Protein-Protein (P-P)	Functional Linkage (Regulatory)	Yeast two-hybrid (Physical interaction)	IPI	PMID: 16263329
Rv1904	Rv1904		anti-anti sigma factor protein	Rv1364c	Protein-Protein (P-P)	Functional Linkage (Regulatory)	Yeast two-hybrid (Physical interaction)	IPI	PMID: 16263329
Rv1904	Rv1904		anti-anti sigma factor protein	Rv1904	Protein-Protein (P-P)	Structural Complex(one of pair)	Yeast two-hybrid (Physical interaction)	IPI	PMID: 16263329
Rv1904	Rv1904	Signal transduction	anti-anti sigma factor protein	Rv3287c	Protein-Protein (P-P)	Functional Linkage (Regulatory)	Yeast two-hybrid (Physical interaction)	IPI	PMID: 16263329
Rv1904	Rv1904	03022 (Basal transcription factors)	CONSERVED HYPOTHETICAL PROTEIN	Rv3287c; Rv3286c; Rv1364c	Protein-protein (P-P)	Functional Linkage (Signaling)	yeast two-hybrid system(functional linkage)	IPI	PMID: 16263329	kaveri.verma@gmail.com
Rv1904	Rv1904	03022 (Basal transcription factors)	CONSERVED HYPOTHETICAL PROTEIN	Rv1743	Protein-protein (P-P)	Functional Linkage (Signaling)	Kinetic studies	IDA	PMID: 17411339	ashwinigbhat@gmail.com
Rv1908c	katG		CATALASE-PEROXIDASE-PEROXYNITRITASE T KATG	Rv1908c	Protein-Protein (P-P)	Structural Complex(one of pair)	Yeast two-hybrid (Physical interaction)	IPI	PMID: 11741602
Rv1909c	furA	iron metabolism	FERRIC UPTAKE REGULATION PROTEIN FURA (FUR)	Rv1908c	Protein - Nucleic Acid	Functional Linkage (Transcription)	Mutation studies	IMP	PMID: 11401695	kaveri.verma@gmail.com
Rv1909c	furA	iron metabolism	FERRIC UPTAKE REGULATION PROTEIN FURA (FUR)	Rv1909c	Protein - Nucleic Acid	Functional Linkage (Regulatory; Negative)	Footprinting	IDA	PMID: 12949087	ashwinigbhat@gmail.com
Rv1910c	Rv1910c	cellular signaling	probable phoshatidylethanolamine binding protein	phospholipid	Protein-Lipid (P-L)	Functional Linkage (Signaling)	Sequence Analysis	ISO	PMID: 7822303 ; BLAST ; http://pfam.sanger.ac.uk/family/PBP	kaveri.verma@gmail.com
Rv1911c	lppC	Lipid modification	PROBABLE LIPOPROTEIN LPPC	Rv1886c	Protein - Protein	Transient Complex	In vitro transposition reactions	IDA	PMID: 10781540	kaveri.verma@gmail.com
Rv1917c	PPE34		PPE FAMILY PROTEIN	Rv1918c	Protein - Protein	Functional Linkage (Transcription)	Co-expression (Functional Linkage)	ISA	PMID:11800581	kaveri.verma@gmail.com
Rv1918c	PPE35		PPE FAMILY PROTEIN	Rv1917c	Protein - Protein	Functional Linkage (Transcription)	Co-expression (Functional Linkage)	ISA	PMID:11800581	kaveri.verma@gmail.com
Rv1919c	Rv1919c	Polyketide biosynthesis	probable polyketide cyclase/dehydrase family protein	Lipid	Protein - Lipid	Transient Complex	Sequence Analysis	ISS	PMID:16511226, http://pfam.sanger.ac.uk/family/PF10604.2	kaveri.verma@gmail.com
Rv1921c	lppF		PROBABLE CONSERVED LIPOPROTEIN LPPF	Rv3223c	Protein - Nucleic Acid	Functional Linkage (Regulatory)	qPCR	IDA	PMID:19376862; PMID:15539077	kaveri.verma@gmail.com
Rv1926c	mpt63	Cell- Host Interactions	IMMUNOGENIC PROTEIN MPT63 (ANTIGEN MPT63/MPB63) (16 kDa IMMUNOPROTECTIVE EXTRACELLULAR PROTEIN)	G-proteins	Protein-Protein (P-P)	Functional Linkage (Binding)	Spectrophotometric/Structural Analysis	IDA	PMID: 19281533; PMID: 12441386; PMID: 17906134	swatigandhi19@gmail.com
Rv1928c	Rv1928c	Lipid Metabolism	PROBABLE 3-oxoacyl-[acyl-carrier-protein] reductase	NAD(P)	Protein-Small Molecule (metabolite) (P-M)	Functional Linkage(Binding)		ISA	PMID: 19047741; Blast	swatigandhi19@gmail.com
Rv1930c	Rv1930c	transcriptional regulation	CONSERVED HYPOTHETICAL PROTEIN	Rv1963c	Protein-Protein (P-P)	Functional Linkage(Regulatory)	Co-expression (Functional Linkage)	IEP	PMID: 19389781; PMID: 16159772; PMID: 12621151	swatigandhi19@gmail.com
Rv1931c	Rv1931c	virulence	PROBABLE TRANSCRIPTIONAL REGULATORY PROTEIN	Rv1404; DNA	Protein-Nucleic Acid(P-N)	Structural Complex (one of a pair)	Co-expression (Functional Linkage)	IMP	PMID: 15322050; PMID: 18985025	swatigandhi19@gmail.com
Rv1932	tpx	00480 Glutathione metabolism	PROBABLE THIOL PEROXIDASE TPX	H2O2	Protein-Small Molecule (metabolite) (P-M)		Spectrophotometric Assay/ Structural Analysis	IDA	PMID: 16627951; PMID: 16884737; PMID: 16682410
Rv1933c	fadE18	Propanoate metabolism	ACYL-CoA DEHYDROGENASE FADE18; Mce3R regulated	Rv1935c; Rv1934c	Protein-Protein (P-P)		Operon (Functional linkage)	TAS	PMID: 19389781	priti.priety@gmail.com, ashwinigbhat@gmail.com
Rv1933c	fadE18	Propanoate metabolism	ACYL-CoA DEHYDROGENASE FADE18; Mce3R regulated	Rv1963c	Protein-Protein (P-P)	Functional Linkage(Regulatory)	Co-expression (Functional linkage)	IEP	PMID: 19389781	priti.priety@gmail.com, ashwinigbhat@gmail.com
Rv1934c	fadE17	Propanoate metabolism	ACYL-CoA DEHYDROGENASE FADE18; Mce3R regulated	Rv1935c; Rv1933c	Protein-Protein (P-P)		Operon (Functional linkage)	TAS	PMID: 19389781	priti.priety@gmail.com, ashwinigbhat@gmail.com
Rv1934c	fadE17	00071 (Fatty acid metabolism)	PROBABLE ACYL-CoA DEHYDROGENASE FADE17	Rv1963c	Protein-Protein	Functional Linkage(Regulatory)	Co-expression (Functional linkage)	IEP	PMID: 19389781	priti.priety@gmail.com, ashwinigbhat@gmail.com
Rv1935c	echA13	b-oxidation pathway for fatty acid catabolism	POSSIBLE ENOYL-CoA HYDRATASE ECHA13 (ENOYL HYDRASE) (UNSATURATED ACYL-CoA HYDRATASE) (CROTONASE)	Rv1933c; Rv1934	Protein-protein	Functional Linkage(Operon)	operon	NAS	PMID: 19389781	priti.priety@gmail.com, ashwinigbhat@gmail.com
Rv1935c	echA13	b-oxidation pathway for fatty acid catabolism	POSSIBLE ENOYL-CoA HYDRATASE ECHA13 (ENOYL HYDRASE) (UNSATURATED ACYL-CoA HYDRATASE) (CROTONASE)	Rv1963c	Protein-protein	Functional Linkage(Regulatory)		IEP	PMID: 19389781	harsharohiratruefriend@gmail.com
Rv1936	Rv1936		Mce3R regulated protein	Rv1963c	Protein-Protein (P-P)	Functional Linkage(Regulatory)	Co-expression (Functional linkage)	IEP	PMID: 19389781	swatigandhi19@gmail.com
Rv1937	Rv1937		Mce3R regulated protein	Rv1963c	Protein-Protein (P-P)	Functional Linkage(Regulatory)	Co-expression (Functional linkage)	IEP	PMID: 19389781	swatigandhi19@gmail.com
Rv1938	ephB		epoxide hydrolase	Rv1963c	Protein-Protein (P-P)	Functional Linkage(Regulatory)	Co-expression (Functional linkage)	IEP	PMID: 19389781	swatigandhi19@gmail.com
Rv1939	Rv1939		PROBABLE FLAVIN REDUCTASE	NADPH				ISA	BLAST,P fam	hibeeluck@gmail.com
Rv1940	ribA1	00740 (Riboflavin metabolism)	Riboflavin biosynthesis protein ribA1 ( GTP cyclohydrolase II )	Rv1963c	Protein-Protein (P-P)	Functional Linkage(Regulatory)	Co-expression (Functional linkage)	IEP	PMID: 19389781	akankshajain.21@gmail.com
Rv1942c	mazF5	TA system	POSSIBLE TOXIN MAZF5	Rv1943c	Protein-Protein (P-P)	Functional linkage (Regulatory)	Affinity purification (Physical interaction)	IPI	PMID: 20011113; PMID:15993073	shahanup86@gmail.com
Rv1943c	mazE5	TA system	POSSIBLE ANTITOXIN MAZE5	Rv1942c	Protein-Protein (P-P)	Functional linkage (Regulatory)	Affinity purification (Physical interaction)	IPI	PMID: 20011113; PMID:15993073	shahanup86@gmail.com
Rv1944c	Rv1944c		hypothetical protein	Rv1945	Protein-Protein (P-P)	Functional Linkage (Binding)	Footprinting	IEP	PMID: 19389781	swatigandhi19@gmail.com
Rv1945	Rv1945		hypothetical protein	Rv1944	Protein-Protein (P-P)	Functional Linkage (Binding)	Footprinting	IEP	PMID: 19389781	swatigandhi19@gmail.com
Rv1947	Rv1947		HYPOTHETICAL PROTEIN (helicase family protein)	DNA	Protein – Nucleic Acid (P-NA)	Functional Linkage (Regulatory)	Co-expression (Functional linkage)	IEP	PMID: 17433778 ; BLAST	swatigandhi19@gmail.com
Rv1952	vapB14	TA system	POSSIBLE ANTITOXIN VAPB14	Rv1953	Protein-protein (P-P)	Functional Linkage (Inhibits)	Coexpression(Functional linkage)	IEP	PMID: 20011113	akankshajain.21@gmail.com / prabhakarsmail@gmail.com
Rv1953	vapC14	TA system	POSSIBLE TOXIN VAPC14	Rv1952	Protein-protein (P-P)	Functional Linkage (Inhibited by)	Coexpression(Functional linkage)	IEP	PMID: 20011113	akankshajain.21@gmail.com / prabhakarsmail@gmail.com
Rv1955	higA1	TA system	POSSIBLE ANTITOXIN HIGA1	Rv1956	Protein-protein (P-P)	Functional Linkage (Inhibited by)	Spectrophotometric analysis	IDA	PMID: 19016878	akankshajain.21@gmail.com / prabhakarsmail@gmail.com
Rv1956	higB1	TA system	POSSIBLE TOXIN HIGB1	Rv1955	Protein-protein (P-P)	Functional Linkage (Inhibits)	Spectrophotometric analysis	IDA	PMID: 19016878	akankshajain.21@gmail.com / prabhakarsmail@gmail.com
Rv1959c	parE1	TA system	POSSIBLE TOXIN PARE1	Rv1960c	Protein-protein (P-P)	Functional Linkage (Inhibited by)	Spectrophotometric analysis	IDA	PMID: 19016878	akankshajain.21@gmail.com / prabhakarsmail@gmail.com
Rv1960c	parD1	TA system	POSSIBLE ANTITOXIN PARD1	Rv1959c	Protein-protein (P-P)	Functional Linkage (Inhibits)	Spectrophotometric analysis	IDA	PMID: 19016878	akankshajain.21@gmail.com / prabhakarsmail@gmail.com
Rv1961	Rv1961	03030 (DNA replication)	helicase family protein	DNA	Protein-Nucleic acid	Structural complex (one of a pair)	Structural Analysis	IDA	PMID: 18479467	priya29sep@gmail.com
Rv1962A	Rv1962A	Toxin-Antitoxin system	Conserved Hypothetical protein,antitoxin	Rv1962c	Protein-Protein (P-P)	Structural Complex (one of a pair)	Operon (Functional linkage)	TAS	PMID: 15993073,BLAST	vikaskumar1019@gmail.com
Rv1962c	Rv1962c	TA system	CONSERVED HYPOTHETICAL PROTEIN WITH PIN DOMAIN	Rv1962A	Protein-protein (P-P)	Functional Linkage (inhibited by)	Operon (Functional linkage)		PMID: 15993073	priya29sep@gmail.com
Rv1963c	mce3R		transcriptional repressor (probably TetR-family) MCE3R	mce3	Protein-protein (P-P)	Functional Linkage (Regulatory)	Operon (Functional linkage)	IEP	PMID: 14500535	akankshajain.21@gmail.com / prabhakarsmail@gmail.com
Rv1964	yrbE3A	ABC-like transport systems	probable transmembrane permease	mceG ; Rv1965	Protein-protein (P-P)	Transient Complex	Co-expression (Functional linkage)	IEP	PMID: 16868085	akankshajain.21@gmail.com / prabhakarsmail@gmail.com
Rv1965	yrbE3B	ABC-like transport systems	probable transmembrane permease	mceG ; Rv1964	Protein-protein (P-P)	Transient Complex	Co-expression (Functional linkage)	IEP	PMID: 16868085	akankshajain.21@gmail.com / prabhakarsmail@gmail.com
Rv1966	mce3A	mycobacterial cell entry signalling process	MCE-FAMILY PROTEIN MCE3A	Rv1963; Rv1967; Rv1968; Rv1969; Rv1971	Protein - Nucleic Acid (P - NA)	Functional Linkage (Regulatory)	Coexpression(Functional linkage)	IEP	PMID: 16256439 ; PMID: 15379863 ; PMID: 16091122	ahal4789@gmail.com ; sourish10@gmail.com
Rv1967	mce3B	mycobacterial cell entry signalling process	MCE-FAMILY PROTEIN MCE3B	Rv1963; Rv1966; Rv1968; Rv1969; Rv1971	Protein - Nucleic Acid (P - NA)	Functional Linkage (Regulatory)	Coexpression(Functional linkage)	IEP	PMID: 15379863 ; PMID: 16091122	ahal4789@gmail.com ; sourish10@gmail.com
Rv1968	mce3C	mycobacterial cell entry signalling process	MCE-FAMILY PROTEIN MCE3C	Rv1963; Rv1966; Rv1967; Rv1969; Rv1971	Protein - Nucleic Acid (P - NA)	Functional Linkage (Regulatory)	Coexpression(Functional linkage)	IEP	PMID: 15379863 ; PMID: 16091122	ahal4789@gmail.com ; sourish10@gmail.com
Rv1969	mce3D	mycobacterial cell entry signalling process	MCE-FAMILY PROTEIN MCE3D	Rv1963; Rv1966; Rv1968; Rv1967; Rv1971	Protein - Nucleic Acid (P - NA)	Functional Linkage (Regulatory)	Coexpression(Functional linkage)	IEP	PMID: 15379863 ; PMID: 16091122	ahal4789@gmail.com ; sourish10@gmail.com
Rv1970	lprM	mycobacterial cell entry signalling process	POSSIBLE MCE-FAMILY LIPOPROTEIN LPRM (MCE-FAMILY LIPOPROTEIN MCE3E	Rv1963	Protein - Nucleic Acid (P - NA)	Functional Linkage (Regulatory)	Coexpression(Functional linkage)	IEP	PMID: 15379863 ; PMID: 16091122	ahal4789@gmail.com ; sourish10@gmail.com
Rv1971	mce3F	mycobacterial cell entry signalling process	MCE-FAMILY PROTEIN MCE3F	Rv1963; Rv1966; Rv1968; Rv1969; Rv1967	Protein - Nucleic Acid (P - NA)	Functional Linkage (Regulatory)	Coexpression(Functional linkage)	IEP	PMID: 15379863 ; PMID: 16091122	ahal4789@gmail.com ; sourish10@gmail.com
Rv1972	Rv1972	mycobacterial cell entry signalling process	PROBABLE CONSERVED MCE ASSOCIATED MEMBRANE PROTEIN	Rv1963	Protein - Nucleic Acid (P - NA)	Functional Linkage (Regulatory)	Coexpression(Functional linkage)	IEP	PMID: 15379863 ; PMID: 16091122	ahal4789@gmail.com ; sourish10@gmail.com
Rv1973	Rv1973	mycobacterial cell entry signalling process	POSSIBLE CONSERVED MCE ASSOCIATED MEMBRANE PROTEIN	Rv1963	Protein - Nucleic Acid (P - NA)	Functional Linkage (Regulatory)	Coexpression(Functional linkage)	IEP	PMID: 15379863 ; PMID: 16091122	ahal4789@gmail.com ; sourish10@gmail.com
Rv1975	Rv1975		probable exported protein	Rv1964; Rv1965; Rv1966; Rv1967; Rv1968; Rv1969; Rv1970; Rv1971; Rv1972; Rv1973; Rv1974; Rv1976; Rv1977	protein-protein	Functional Linkage (Activates)	Co-expression	IEP	PMID: 15207485	priyadarshinipriyanka2001@gmail.com
Rv1977	probable zmp2		putative Zn2+ metalloproteases	Zn2+	Protein-Small Molecule (metabolite) (P-M)	Functional Linkage (Activation)		TAS	PMID: 18407066;PMID: 15979818	priyadarshinipriyanka2001@gmail.com
Rv1979c	Rv1979c	03060 (Protein export)	possible conserved permease	Rv1769	protein-protein	functional linkage (signaling)		IDA	PMID: 12438379	priyadarshinipriyanka2001@gmail.com
Rv1982A	Rv1982A	Toxin-Antitoxin system	Conserved Hypothetical protein,antitoxin	Rv1982c	Protein-Protein (P-P)	Structural Complex (one of a pair)	Operon (Functional linkage)	ISO	PMID: 15993073	vikaskumar1019@gmail.com
Rv1982c	Rv1982c	TA system	CONSERVED HYPOTHETICAL PROTEIN WITH PIN DOMAIN	Rv1982A	protein-protein	functional linkage( inhibited by)			PMID: 15207489	priyadarshinipriyanka2001@gmail.com
Rv1985c	Rv1985c	03022 (Basal transcription factors)	PROBABLE TRANSCRIPTIONAL REGULATORY PROTEIN (PROBABLY LYSR-FAMILY)	DNA	Protein - Nucleic Acid (P-NA)	Functional Linkage (Transcription)	Spectrophotometric Assay/Structural Analysis	IDA	PMID: 19047729	ahal4789@gmail.com ; sourish10@gmail.com
Rv1986	Rv1986	00300 (Lysine biosynthesis)	PROBABLE CONSERVED INTEGRAL MEMBRANE PROTEIN	Lysine	Protein-Small Molecule (metabolite) (P-M)	Functional Linkage (Signaling)	Spectrophotometric Assay/Structural Analysis	IDA	PMID: 12782376	ahal4789@gmail.com ; sourish10@gmail.com
Rv1988	erm, ermMT	MLS (macrolide, lincosamide, and streptogramin) resistance	putative 23S rRNA methyltransferase	Rv3197A	Protein -Protein	Functional Linkage (Regulatory)		IEP	PMID: 16103351; PMID: 14693532	harsharohiratruefriend@gmail.com
Rv1990c	Rv1990c	03022 (Basal transcription factors)	transcriptional regulatory protein	DNA	Protein - Nucleic Acid (P - NA)	Functional Linkage (Transcription)		TAS	PMID: 20548782	ahal4789@gmail.com ; sourish10@gmail.com
Rv1991A	mazE6	Toxin-Antitoxin system	ANTITOXIN MAZE6	Rv1991c	Protein-Protein (P-P)	Functional Linkage (Regulatory)	Co-occurrence (Functional linkage)	TAS	PMID: 15718296,PMID: 17623030	vikaskumar1019@gmail.com
Rv1991c	mazF6	03070 (Bacterial secretion system)	TOXIN MAZF6	mRNA	Protein - Nucleic Acid (P-NA)	Functional Linkage (Regulatory)	Spectrophotometric Assay/Structural Analysis	IDA	PMID: 17623030 ; PMID: 16611633	sourish10@gmail.com ; ahal4789@gmail
Rv1992c	ctpG	Metal cation transport	cation transport ATPase	Rv1994c	Protein -Protein	Functional Linkage (Regulatory)	Co-expression (Functional linkage)	IEP	PMID: 20624225; PMID: 12123450	priyadarshinipriyanka2001@gmail.com
Rv1994c	cmtR	03022 (Basal transcription factors)	METAL SENSOR TRANSCRIPTIONAL REGULATOR CMTR (ARSR-SMTB FAMILY)	Cadmium ; DNA	Protein - Nucleic Acid (P-NA)	Functional Linkage (Inhibits)	Footprinting	IDA	PMID: 19456862	sourish10@gmail.com ; ahal4789@gmail
Rv1995	Rv1995	01100 (Metabolic pathways)	Putative oxygen binding protein	O2	Protein-Small Molecule (metabolite) (P-M)	Transient Complex	Spectrophotometric Assay/Structural Analysis	ISO	PMID: 6346322; BLAST; PFAM ; CDD	sourish10@gmail.com ; ahal4789@gmail
Rv1996	Rv1996		Probable ACP family protein	Rv3133c;Rv2031c	Protein-Protein	Functional Linkage (Regulatory)	Co-expression (Functional linkage)	IEP	PMID: 12933881;PMID: 20541977	priyadarshinipriyanka2001@gmail.com
Rv1996	Rv1996		Probable ATPase	ATP	Protein-Small Molecule (metabolite) (P-M)	Transient Complex		ISA	PMID: 11500455	sourish10@gmail.com ; ahal4789@gmail
Rv1997	ctpF	Metal cation transport	probable metal cation transport ATPase	Metal cation	Protein-Small Molecule	Transient Complex		NAS	PMID: 15353332; PMID: 12925133; PMID: 12933881	sourish10@gmail.com ; ahal4789@gmail
Rv1997	ctpF	Metal cation transport	probable metal cation transport ATPase	Rv2031c; Rv3133c	Protein-Protein	Functional Linkage (Regulatory)		RCA	PMID: 12933881; PMID: 15353332; PMID: 12925133
Rv1999c	Rv1999c	00330 (Arginine and proline metabolism)	Putative Arginine Permease ( Cationic Amino Acid Permease)	L-Arginine	Protein-Small Molecule (metabolite) (P-M)	Transient Complex	Spectrophotometric Analysis/ Structural Analysis	TAS	PMID: 16788192	ahal4789@gmail.com ; sourish10@gmail.com
Rv2002			POSSIBLE 20-BETA-HYDROXYSTEROID DEHYDROGENASE FABG3 (Cortisone reductase) ((R)-20-hydroxysteroid dehydrogenase)	Rv2002	Protein-Protein (P-P)				PMID: 12524453
Rv2003c	Rv2003c	02020 (Two-component system)	CONSERVED HYPOTHETICAL PROTEIN	Rv3133c	Protein-Protein (P-P)	Functional Linkage (Regulatory)	coexpression(Functional Linkage)	IEP	PMID: 15207490	shahanup86@gmail.com
Rv2004c	Rv2004c	Host Pathogen interaction	CONSERVED HYPOTHETICAL PROTEIN	U937 macrophages ; A549 epithelial cells	Protein-Protein	Functional Linkage (Signaling)	Binding assay	IDA	PMID: 16199660	shahanup86@gmail.com
Rv2007c	fdxA	02020 (Two-component system)	PROBABLE FERREDOXIN FDXA	Rv2031c ; Rv3133c	Protein-Protein (P-P)	Functional Linkage (Regulatory)	co-expression(Functional linkage)	IEP	PMID: 17609369	akankshajain.21@gmail.com/prabhakarsmail@gmail.com
Rv2009	vapB15	TA system	POSSIBLE ANTITOXIN VAPB15	Rv2010	Protein-Protein (P-P)	Functional Linkage (inhibits)	coexpression(Functional Linkage)	IEP	PMID: 20011113 ; PMID: 19445953	shahanup86@gmail.com
Rv2010	vapC15	TA system	POSSIBLE TOXIN VAPC15	Rv2009	Protein-Protein (P-P)	Functional Linkage (inhibited by)	coexpression(Functional Linkage)	IEP	PMID: 20011113 ; PMID: 19445953	shahanup86@gmail.com
Rv2011c	Rv2011c	Antibiotic Resistance	Probable MarR Family Transcriptional regulator	DNA	Protein-Nucleic Acid (P-NA)	Structural Complex (one of many)	Structural Analysis	ISS	PMID: 11473263	akankshajain.21@gmail.com/prabhakarsmail@gmail.com
Rv2013	Rv2013	Transposition pathway	POSSIBLE IS1607 TRANSPOSASE	DNA	Protein and Nucleic Acid (P-NA)	Transient complex		TAS	PMID: 11092722 ; http://blast.ncbi.nlm.nih.gov/Blast.cgi	shahanup86@gmail.com
Rv2014	Rv2014	Transposition pathway	POSSIBLE TRANSPOSASE	DNA	Protein – Nucleic Acid (P-NA)	Functional Linkage (transposition)		NAS	PMID: 19479006; PMID: 12368430	shahanup86@gmail.com
Rv2016	Rv2016	Transcriptional Regulation	Hypothetical protein	Rv2737c	Protein – Nucleic Acid (P-NA)	Functional Linkage (Transcription)	Co-occurrence (Functional linkage)	NAS	PMID: 15336403	sourish10@gmail.com
Rv2017	Rv2017		POSSIBLE TRANSCRIPTIONAL REGULATORY PROTEIN	DNA	Protein – Nucleic Acid (P-NA)	Functional Linkage (Regulatory)		NAS	PMID: 19805901; PMID: 14617159	shahanup86@gmail.com
Rv2018	Rv2018		CONSERVED HYPOTHETICAL PROTEIN	DNA	Protein – Nucleic Acid (P-NA)	Transient Complex		ISA	PMID: 15297503; PMID: 15817691; http://www.sbg.bio.ic.ac.uk/phyre/	shahanup86@gmail.com
Rv2020c	Rv2020c	03030 (DNA replication)	probable DNA helicase	DNA	Protein-Nucleic acid	Structural complex (one of a pair)	Structural Analysis	ISS	PMID: 18479467	shahanup86@gmail.com
Rv2021c	Rv2021c	02020 (Two-component system)	POSSIBLE TRANSCRIPTIONAL REGULATORY PROTEIN	Rv3133c	Protein-Protein (P-P)	Functional Linkage (Inhibited by)	Co-expression (Functional linkage)	IEP	PMID: 15207494	shahanup86@gmail.com
Rv2023A	Rv2023A	Transcription	hypothetical protein	Rv3286c	Protein-Nucleic Acid (P-NA)	Functional Linkage (Activated by)	ChIP (Physical Interaction)	IPI	PMID: 17158685	akankshajain.21@gmail.com/prabhakarsmail@gmail.com
Rv2023c	Rv2023c	Transcription	hypothetical protein	Rv3286c	Protein-Nucleic Acid (P-NA)	Functional Linkage (Activated by)	ChIP (Physical Interaction)	IPI	PMID: 17158685	akankshajain.21@gmail.com/prabhakarsmail@gmail.com
Rv2024c	Rv2024c	03030 (DNA replication)	probable DNA helicase	DNA	Protein-Nucleic acid	Structural complex (one of a pair)	Structural Analysis	ISS	PMID: 18479467	priti.priety@gmail.com
Rv2025c	Rv2025c	Metal ion transport	Probable CDF-family metal exporter protein	Rv0827c	Protein-Protein (P-P)	Functional Linkage (Activated by)	Band Shift	IDA	PMID: 17726022	akankshajain.21@gmail.com / prabhakarsmail@gmail.com
Rv2026c	Rv2026c	02020 (Two-component system)	probable universal stress protein	Rv3132c ; Rv3133c	Protein-protein (P-P)	Functional Linkage (Activated by)	Coexpression(Functional linkage)	IEP	PMID: 15528667, http://www.ias.ac.in/currsci/jan102004/93.pdf	priti.priety@gmail.com
Rv2027c	dosT	02020 (Two-component system)	TWO COMPONENT SENSOR HISTIDINE KINASE	Rv3132c ; Rv3133c	Protein-protein (P-P)	Functional Linkage (Activates)	Band Shift	IDA	PMID: 15135056, PMID:15033981	priti.priety@gmail.com
Rv2028c	Rv2028c	02020 (Two-component system)	probable universal stress protein	Rv3132c ; Rv3133c	Protein-protein (P-P)	Functional Linkage (Activated by)	Coexpression(Functional linkage)	IEP	PMID: 15528667, http://www.ias.ac.in/currsci/jan102004/93.pdf	priti.priety@gmail.com
Rv2031c	hspX		HEAT SHOCK PROTEIN HSPX (ALPHA-CRYSTALLIN HOMOLOG) (14 kDa ANTIGEN) (HSP16.3)	Rv3133c	Protein -protein (P-P)	Functional linkage (signaling)	affinity purification	IDA	PMID: 19228590 ; PMID: 16467323	priti.priety@gmail.com
Rv2032	acg	Protein tranpsort	putative classical nitroreductase	Rv2031c	Protein -protein (P-P)	Functional linkage (Regulatory)	Spectrophotometric analysis	IDA	PMID: 11854240	priti.priety@gmail.com
Rv2034	Rv2034	Transcriptional regulation	Probable ArsR-type repressor protein	Rv2031c	Protein -protein (P-P)	Functional Linkage (Regulatory)	Bacterial one-hybrid system	IDA	PMID: 19228590	priti.priety@gmail.com
Rv2035	Rv2035	regulation of the molecular chaperone	Probable Activator of Hsp90 ATPase (Aha1) homolog 1-like protein	Hsp90	Protein -protein (P-P)	Functional Linkage (activates)	Yeast two-or-three hybrid (physical interaction)	ISO	PMID: 12604615 ; http://pfam.sanger.ac.uk/family/AHSA1	akankshajain.21@gmail.com / prabhakarsmail@gmail.com
Rv2038c	Rv2038c	02010 (ABC transporters)	Probable sugar-transport ATP-binding protein ABC transporter	sugar	Protein-Carbohydrate (P-C)	Transient Complex		NAS	PMID: 17557815,PMID: 10978546	devensrcp@gmail.com
Rv2039c	Rv2039c	02010 (ABC transporters)	Probable sugar-transport integral membrane protein ABC transporter	ATP	Protein-Small Molecule metabolite				http://synapse.koreamed.org/Synapse/Data/PDFData/0079JBV/jbv-39-183.pdf	priti.priety@gmail.com
Rv2040c	Rv2040c	02010 (ABC transporters)	Probable sugar-transport integral membrane protein ABC transporter	ATP	Protein-Small Molecule metabolite				http://synapse.koreamed.org/Synapse/Data/PDFData/0079JBV/jbv-39-183.pdf	priti.priety@gmail.com
Rv2041c	Rv2041c	02010 (ABC transporters)	Probable sugar-binding lipoprotein	ATP; sugar	Protein-Small Molecule metabolite	Transient complex		TAS	PMID:19874550 ; http://synapse.koreamed.org/Synapse/Data/PDFData/0079JBV/jbv-39-183.pdf	ravirajsoni@gmail.com
Rv2047c	Rv2047c	Polyketide synthesis	Probable phosphoenolpyruvate-utilizing enzyme	Rv2048c	Protein -protein (P-P)	Functional linkage(Activates)		NAS	PMID: 18613748	ravirajsoni@gmail.com
Rv2048c	pks12	dimycocerosyl phthiocerol synthesis	POLYKETIDE SYNTHASE PKS12	Rv2048c	Protein-Protein (P-P)	Structural Complex(one of pair)	Structural Analysis	IDA	PMID: 18613748
Rv2050	Rv2050		Probable RNA-polymerase-associated protein	Rv3223c	Protein -protein (P-P)	Functional Linkage (Regulatory)		TAS	PMID: 19332811	shahanup86@gmail.com
Rv2050	Rv2050		Probable RNA-polymerase-associated protein	Rv1221	Protein -protein (P-P)	Functional Linkage (Regulatory)		TAS	PMID: 11489128	shahanup86@gmail.com
Rv2052c	Rv2052c	Aminoacid metabolism	Probable amidohydrolase	Rv2053c	Protein -protein (P-P)	Structural Complex (one of a pair)	Operon (Functional linkage)	TAS	PMID: 20061486	shahanup86@gmail.com
Rv2052c	Rv2052c	Aminoacid metabolism	Probable amidohydrolase	Rv1246c;Rv2866	Protein -protein (P-P)	Functional Linkage (Regulatory)	Co-expression (Functional linkage)	TAS	PMID: 20061486	shahanup86@gmail.com
Rv2053c	Rv2053c	02020 (Two-component system)	PROBABLE TRANSMEMBRANE PROTEIN	Rv0981	Protein -protein (P-P)	Functional Linkage (Regulatory)	Co-expression (Functional linkage)	IEP	PMID: 16513743	ravirajsoni@gmail.com
Rv2053c	Rv2053c	02020 (Two-component system)	PROBABLE TRANSMEMBRANE PROTEIN	Rv2053c	Protein -protein (P-P)	Structural Complex (one of a pair)	Operon (Functional linkage)	TAS	PMID: 20061486	shahanup86@gmail.com
Rv2053c	Rv2053c	02020 (Two-component system)	PROBABLE TRANSMEMBRANE PROTEIN	Rv1246c;Rv2866	Protein -protein (P-P)	Functional Linkage (Regulatory)	Co-expression (Functional linkage)	TAS	PMID: 20061486	shahanup86@gmail.com
Rv2055c	RpsR2	03010 (ribosome)	ribosomal protein S18 RpsR2	Rv2359	Protein-Protein (P-P)	Functional Linkage (Regulated by)	Co-expression (Functional linkage)	IEP	PMID: 17098899	akankshajain.21@gmail.com
Rv2056c	rpsN2	03010 (Ribosome)	Probable ribosomal protein S14 RpsN2	Rv2359	Protein – Nucleic Acid (P-NA)	Structural complex	ChiP (Physical Interaction)	IEP	PMID: 17098899 ; PMID: 17400736	devensrcp@gmail.com
Rv2057c	rpmG1	03010 (Ribosome)	50S ribosomal protein L33 1	Rv2359	Protein – Nucleic Acid (P-NA)	Structural complex	Physical interaction	IEP	PMID: 17384194; PMID: 17098899	devensrcp@gmail.com
Rv2058c	rpmB2	03010 (Ribosome)	50S ribosomal protein L28-2	Rv2359	Protein – Nucleic Acid (P-NA)	Structural complex	Physical interaction	IEP	PMID: 17400736; PMID: 17098899	shahanup86@gmail.com
Rv2059	Rv2059	02010 (ABC transporters)	Probable periplasmic metal binding proteins	Zn+	Protein-Small Molecule (metabolite) (P-M)	Transient complex		TAS	PMID: 18752625	shahanup86@gmail.com
Rv2059	Rv2059	02010 (ABC transporters)	Probable periplasmic metal binding proteins	Rv2058; Rv2060	Protein -protein (P-P)	Gene Neighborhood(Functional linkage)	Footprinting	IDA	PMID: 17098899	ravirajsoni@gmail.com
Rv2059	Rv2059	02010 (ABC transporters)	Probable periplasmic metal binding proteins	Rv2359	Protein -protein (P-P)	Functional Linkage (Regulatory)	Co-expression (Functional linkage)	IDA	PMID: 17098899	shahanup86@gmail.com
Rv2060	Rv2060	02010 (ABC transporters)	Probable ABC-type manganese and zinc transport system, permease component	Manganese ; zinc	Protein-Small Molecule (metabolite) (P-M)	Transient complex	Co-occurence (Functional linkage)	ISA	PMID: 11421271 ; PMID: 9075641	ravirajsoni@gmail.com
Rv2060	Rv2060	02010 (ABC transporters)	Probable ABC-type manganese and zinc transport system, permease component	Rv2059	Protein -protein (P-P)	Gene Neighborhood(Functional linkage)		TAS	PMID: 17098899	ravirajsoni@gmail.com
Rv2063	MazE7	TA system	POSSIBLE ANTITOXIN MAZE7	Rv2063A	Protein-Protein interaction	Functional linkage (inhibits)	Spectrophotometric assay	IDA	PMID: 19016878	akankshajain.21@gmail.com / prabhakarsmail@gmail.com
Rv2063A	MazF7	TA System	Possible Toxin MAZF7	Rv2063 (MazE7)	Protein-Protein interaction	Functional Linkage (Regulatory)	Co-expression (Functional Linkage)	IEP	PMID: 19016878	anuragpassibioinfo@gmail.com
Rv2069	sigC	03022 (Basal transcription factors)	PROBABLE RNA POLYMERASE SIGMA FACTOR, ECF SUBFAMILY, SIGC	Rv2234	Protein - Nucleic Acid	Functional Linkage (Regulatory)	Spectrophotometric/Structural Analysis	IDA	PMID: 16091848	priti.priety@gmail.com, ashwinigbhat@gmail.com
Rv2069	sigC	03022 (Basal transcription factors)	PROBABLE RNA POLYMERASE SIGMA FACTOR, ECF SUBFAMILY, SIGC	Rv2031c;Rv0490;Rv3246c;Rv0129c	Protein -Protein	Functional Linkage (Regulatory)	Co-expression (Functional linkage)	IEP	PMID: 15049808	priti.priety@gmail.com, ashwinigbhat@gmail.com
Rv2075c	Rv2075c		Probable Lectin C-type domain protein	Carbohydrate	Protein-Carbohydrate (P-C)	Transient Complex		ISA	PMID: 16423983; BLAST	sourish10@gmail.com; ahal4789@gmail.com
Rv2077c	Rv2077c		Probable PPE41	Rv2431c	Protein-Protein (P-P)	Structural Complex (One of a pair)	Gene neighbourhood (Functional linkage)	IGC	PMID: 18974870; BLAST; PFAM; Phyre	ahal4789@gmail.com; sourish10@gmail.com
Rv2085	Rv2085	Transposition Pathway	Transposase(Integrase Catalytic Subunit)	DNA	Protein - Nucleic Acid (P-NA)	Functional Linkage(Transposition)	Co-occurance (Functional linkage)	ISA	PMID: 1977765; BLAST; Wikipedia (http://en.wikipedia.org/wiki/Transposase); PMID: 11315188	sourish10@gmail.com;ahal4789@gmail
Rv2086	Rv2086	Transposition Pathway	Transposase (Integrase Catalytic subunit)	DNA	Protein - Nucleic Acid (P-NA)	Functional Linkage(Transposition)	Co-occurance (Functional linkage)	ISA	PMID: 1977765; BLAST; Wikipedia (http://en.wikipedia.org/wiki/Transposase); PMID: 11315188	sourish10@gmail.com; ahal4789@gmail
Rv2087	Rv2087	Transposition Pathway	Transposase (Integrase Catalytic subunit)	DNA	Protein - Nucleic Acid (P-NA)	Functional Linkage(Transposition)	Co-occurance (Functional linkage)	ISA	PMID: 1977765; BLAST; Wikipedia (http://en.wikipedia.org/wiki/Transposase); PMID: 11315188	sourish10@gmail.com; ahal4789@gmail
Rv2090	Rv2090	03420 (Nucleotide excision repair)	Probable 5'-3' exonuclease	DNA	Protein - Nucleic Acid (P-NA)	Transient complex		ISO	PMID: 11278428;PMID: 9016652	swatigandhi19@gmail.com
Rv2092c	helY	03420 (Nucleotide excision repair)	probable ATP-dependent DNA helicase HelY	DNA	Protein - Nucleic Acid (P-NA)	Transient Complex		ISA	PMID: 10322435;(PMID: 19057647) ; BLAST	sourish10@gmail.com; ahal4789@gmail.com
Rv2093c	tatC	twin-arginine translocase (TAT) secretion pathway	Probable Sec-independent protein translocase transmembrane protein tatC	Rv2068c	Protein - Protein	Structural Complex (One of many)	Spectrophotometric Analysis	IDA	PMID: 16452415; PMID: 16267291	priti.priety@gmail.com, ashwinigbhat@gmail.com
Rv2094c	tatA	twin-arginine translocase (TAT) secretion pathway	PROBABLE SEC-INDEPENDENT PROTEIN TRANSLOCASE MEMBRANE-BOUND PROTEIN tatA	Rv2068c	Protein - Protein	Structural Complex (One of many)	Spectrophotometric Analysis	IDA	PMID: 16452415; PMID: 16267291	priti.priety@gmail.com, ashwinigbhat@gmail.com
Rv2095c	pafC	03050 (Proteasome)	Proteasome accessory factor C (putative)	Rv2096c	Protein-Protein (P-P)	Structural Complex (One of many)	Affinity purification (Physical interaction)	IEP	PMID: 17277063	sourish10@gmail.com; ahal4789@gmail.com
Rv2096c	pafB	03050 (Proteasome)	PROTEASOME ACCESSORY FACTOR B PAFB	Rv2095c	Protein-Protein (P-P)	Structural Complex (One of many)	Affinity purification (Physical interaction)	IEP	PMID: 17277063	sourish10@gmail.com; ahal4789@gmail.com
Rv2097c	pafA	03050 (Proteasome)	PROTEASOME ACCESSORY FACTOR A PAFA	Rv2095c; Rv2096c	Protein-Protein (P-P)	Structural Complex (one of many)	Affinity purification (Physical interaction)	IEP	PMID: 17277063	sourish10@gmail.com; ahal4789@gmail.com
Rv2097c	pafA	03050 (Proteasome)	PROTEASOME ACCESSORY FACTOR A PAFA	Rv2111c	Protein-Protein (P-P)		Affinity purification (Physical interaction)	IEP	PMID: 19448618	sourish10@gmail.com; ahal4789@gmail.com
Rv2098c	PE_PGRS36		PE family-related protein	Rv2099	Protein-Protein (P-P)	Structural Complex (One of a pair)	Gene neighbourhood (Functional linkage)	IGC	PMID: 17105670; PMID: 16458305	kholia.trupti@gmail.com
Rv2099c	PE21		PE family protein PGRS subfamily	Rv2098c	Protein-Protein (P-P)	Gene Neighborhood (Functional linkage)		RCA	PMID: 17105670	akankshajain.21@gmail.com
Rv2100	Rv2100	LexA regulated pathway	possible 13E12 repeat family protein; lexA regulated	Rv2720	Protein-Protein (P-P)	Functional Linkage (Regulatory)	Co-expression (Functional linkage)	IEP	PMID: 12029045	ahal4789@gmail.com, sourish10@gmail.com
Rv2101	helZ	Transcription	helicase HelZ	DNA	Protein - Nucleic Acid (P-NA)	Functional Linkage (Transcription)	Co-expression (Functional linkage)	NAS	PMID: 16704934	priyadarshinipriyanka2001@gmail.com
Rv2102	Rv2102	Transcriptional regulation	probable zinc finger SWIM domain-containing protein	DNA	Protein - Nucleic Acid (P-NA)	Functional Linkage (Transcription)		ISA	BLAST; PFAM; PMID: 12151216	kholia.trupti@gmail.com
Rv2103c	Rv2103c	02020 (Two-component system)	copG like DNA binding protein	Rv2104c	Protein-Protein (P-P)	Functional linkage (Regulatory)	Operon(Functional Linkage)	ISA	PFAM; BLAST; PMID: 15993073	kholia.trupti@gmail.com
Rv2104c	Rv2104c	02020 (Two-component system)	copG like DNA binding protein	DNA	Protein - Nucleic Acid (P-NA)	Functional linkage (Regulatory)	Spectrophotometric Assay/Structural Analysis	ISA	PFAM; BLAST; PMID: 9857196	kholia.trupti@gmail.com
Rv2104c	Rv2104c	02020 (Two-component system)	copG like DNA binding protein	Rv2103c	Protein-Protein (P-P)	Functional linkage (Regulatory)	Operon(Functional Linkage)	ISA	BLAST; PMID: 15993073	ahal4789@gmail.com, sourish10@gmail.com
Rv2105	Rv2105	Transposition Pathway	Transposase for Insertion element IS6110	IS6110	Protein - Nucleic Acid (P-NA)	Functional Linkage(Transposition)	Co-occurance (Functional linkage)	ISA	PMID: 1977765; BLAST; Wikipedia (http://en.wikipedia.org/wiki/Transposase); PMID: 11315188	sourish10@gmail.com; ahal4789@gmail.com
Rv2106	Rv2106	Transposition Pathway	Transposase(Integrase Catalytic Subunit)	DNA	Protein - Nucleic Acid (P-NA)	Functional Linkage(Transposition)	Co-occurance (Functional linkage)	ISA	PMID: 1977765; BLAST; Wikipedia (http://en.wikipedia.org/wiki/Transposase); PMID: 11315188	sourish10@gmail.com; ahal4789@gmail.com
Rv2107	PE22		PE family protein	Rv2108	Protein-Protein (P-P)	Structural Complex (One of a pair)	Neighbourhood (Functional linkage)	IGC	PMID: 16458305; PMID: 16690741	kholia.trupti@gmail.com
Rv2108	PPE36		PPE family protein	Rv2107	Protein-Protein (P-P)	Structural Complex (One of a pair)	Neighbourhood (Functional linkage)	IGC	PMID: 16458305; PMID: 16690741	kholia.trupti@gmail.com
Rv2109c	prcA	03050 (Proteasome)	proteasome (alpha subunit) PrcA	Rv2110c	Protein-Protein (P-P)	Structural Complex (one of a pair)	Affinity purification (Physical interaction)	IEP	PMID: 16468985	sourish10@gmail.com; ahal4789@gmail.com
Rv2110c	prcB	03050 (Proteasome)	proteasome (beta subunit) PrcB	Rv2109c	Protein-Protein (P-P)	Structural Complex (one of a pair)	Affinity purification (Physical interaction)	IEP	PMID: 16468985	kholia.trupti@gmail.com
Rv2111c	pup	03050 (Proteasome)	Prokaryotic Ubiquitin like protein	Mycobacterium proteasomal ATPase(Mpa)	Protein-Small Molecule	Functional linkage (regulatory)	Affinity purification (Physical interaction)	IEP	PMID: 20066036;PMID: 18832610	sourish10@gmail.com; ahal4789@gmail.com
Rv2111c	pup	03050 (Proteasome)	Prokaryotic Ubiquitin like protein	Rv2243	Protein-Small Molecule	stable complex	Affinity purification (Physical interaction)	IEP	PMID: 18832610	priyadarshinipriyanka2001@gmail.com
Rv2111c	pup	03050 (Proteasome)	Prokaryotic Ubiquitin like protein	Rv2112c	Protein-Protein (P-P)		Affinity purification (Physical interaction)	IEP	PMID: 20025664;PMID: 19448618;PMID: 18832610;PMID: 20066036	sourish10@gmail.com; ahal4789@gmail.com
Rv2111c	pup	ubiquitin like modification pathway	Prokaryotic Ubiquitin like protein	Rv2097c	Protein-Protein (P-P)	Functional Linkage (Activation)	Affinity purification (Physical interaction)	IEP	PMID: 20025664;PMID: 19448618;PMID: 18832610	priyadarshinipriyanka2001@gmail.com
Rv2111c	pup	03050 (Proteasome)	Prokaryotic Ubiquitin like protein	Rv2710	Protein-Protein (P-P)	Functional Linkage (Regulatory)	Co-expression (Functional linkage)	NAS	PMID: 17993538	priyadarshinipriyanka2001@gmail.com
Rv2112c	dop	03050 (Proteasome)	Deamidase of PUP (prokaryotic ubiquitin like protein)	Rv2111c	Protein-Protein (P-P)	Functional Linkage (Metabolic, Dependent for Substrate Generation)	Affinity purification (Physical interaction)	IEP	PMID: 19448618	akankshajain.21@gmail.com
Rv2114	Rv2114	Host Immune Response	Hypothetical Protein	Rv0346c	Protein-Protein (P-P)	Functional Linkage (Signaling)	Co-expression (Functional Linkage)	IEP	PMID: 17471433	ahal4789@gmail.com; sourish10@gmail.com
Rv2115c	mpa	03050 (Proteasome)	Mycobacterial Proteasome ATPase mpa	Rv2111c; Rv2097c	Protein-Protein (P-P)	Functional Linkage (Regulatory)	Spectrophotometric Analysis/ Structural Analysis	IEP	PMID: 19761766; PMID: 15659170; PMID: 14671303; United States Patent US7282491	ahal4789@gmail.com; sourish10@gmail.com
Rv2115c	mpa	03050 (Proteasome)	Mycobacterial Proteasome ATPase mpa	Rv2115c	Protein-Protein (P-P)	Structural Complex(one of many)	Structural Analysis	IDA	PMID: 19836337
Rv2117	Rv2117	02020 (Two-component system)	Ferredoxin like protein	Nucleic acids; negatively charged proteins	Protein-Nucleic acid(P-NA); Protein-Protein(P-P)	Transient Complex	Spectrophotometric Analysis/ Structural Analysis	ISO	PMID: 14579367; BLAST; Phyre	ahal4789@gmail.com, sourish10@gmail.com
Rv2121c	hisG	00340 (Histidine metabolism)	Probable ATP phosphoribosyltransferase HisG	Rv2122c	Protein - Protein	Functional Linkage(Operon)	operon	NAS	PMID: 18560150; PMID: 10707257	priti.priety@gmail.com, ashwinigbhat@gmail.com
Rv2122c	hisE	00340 (Histidine metabolism)	Probable phosphoribosyl-AMP pyrophosphatase HisE	Rv2121c	Protein - Protein	Functional Linkage(Operon)	operon	NAS	PMID: 18560150; PMID: 10707257	priti.priety@gmail.com, ashwinigbhat@gmail.com
Rv2123	PPE37/ irg2 PPE	iron metabolism	PPE family protein	Rv2711; Rv2122c	Protein-Protein (P-P)	Functional Linkage (Regulatory)	Footprinting	IDA	PMID: 15746274 ; PMID: 12065475	ahal4789@gmail.com; sourish10@gmail.com
Rv2124c	metH	00270 (Cysteine and methionine metabolism)	5-methyltetrahydrofolate-homocysteine methyltransferase	flavodoxin	Protein - Protein	Transient Complex	Structural Analysis	ISO	PMID: 11493691	harsharohiratruefriend@gmail.com
Rv2127	ansP1		Probable L-asparagine permease ansP1	Asparagine	Protein-Small Molecule (metabolite) (P-M)	Transient Complex	Co-expression (Functional Linkage)	ISA	PMID: 16322769	ahal4789@gmail.com; sourish10@gmail.com
Rv2128	Rv2128		Probable conserved transmembrane protein	maltose binding protein (MBP)	Protein-Protein (P-P)	Functional Linkage(Coexpression)	Affinity purification (Physical Interaction)	IDA	PMID: 17275326, PMID: 18485215	akankshajain.21@gmail.com
Rv2129c	Rv2129c	00071 (Fatty acid metabolism)	Probable R-specific alcohol dehydrogenase (RADH)	acetophenone	Protein-Small Molecule (metabolite) (P-M)	Transient Complex	Spectrophotometric Analysis/ Structural Analysis	ISO	BLAST; PFAM; Phyre; PMID: 15896805;PMID: 18054522	sourish10@gmail.com; ahal4789@gmail.com
Rv2132	Rv2132	Transcription Regulation	conserved hypothetical protein	Rv2710	Protein - Nucleic Acid (P-NA)	Functional Linkage (Regulatory)	Co-expression (Functional linkage)	IEP	PMID: 17993538	shahanup86@gmail.com
Rv2132	Rv2132	03022 (Basal transcription factors)	CopG family DNA-binding protein	DNA	Protein - Nucleic Acid (P-NA)	Functional Linkage (Transcription)		ISA	PMID: 9857196 ; BLAST ; PFAM	ahal4789@gmail.com; sourish10@gmail.com
Rv2133c	Rv2133c	Signal Transduction	Phosphatidylinositol-3 Kinase	Rv1266c	Protein-Protein (P-P)	Functional Linkage (Signalling)	Co-occurance (Functional Linkage)	NAS	PMID: 10702641 ; BRENDA	akankshajain.21@gmail.com
Rv2138	lppL	O-mannosylation	Mannose containing protein	sugar	Protein-Carbohydrate (P-C)	Structural Complex (one of many)			PMID: 19196185	ahal4789@gmail.com ; sourish10@gmail.com
Rv2140c	TB18.6		Probable bacterial/archeal phosphatidylethanolamine- binding protein	Phosphatidylethanolamine	Protein - Small Molecule (P-S)	Transient Complex		ISA	PMID: 12777483 ; http://www.ncbi.nlm.nih.gov/Structure/cdd/wrpsb.cgi?RID=UTJ13GNJ016&mode=all ; PFAM ; CDD ; BLAST	ahal4789@gmail.com ; sourish10@gmail.com
Rv2142A	parD2	TA system	Possible antitoxin PARD2	Rv2142c	Protein-Protein interaction	Functional Linkage (Regulatory)	Co-expression (Functional Linkage)	ISA; BLAST		anuragpassibioinfo@gmail.com
Rv2142c	Rv2142c	TA System	POSSIBLE TOXIN PARE2	Rv1960c	Protein – Nucleic Acid (P-NA)	Functional Linkage (Inhibits)	operon(Functional linkage)	ISA	PMID: 20143871 ; PMID: 14659018 ; PMID: 15864262 ; http://pfam.sanger.ac.uk/family/PF05016.7	harsharohiratruefriend@gmail.com
Rv2145c	wag31; ag84	02020 (Two-component system)	CONSERVED HYPOTHETICAL PROTEIN WAG31	Rv0015c; Rv0014c	Protein-Protein (P-P)	Functional Linkage (Signaling)	Affinity purification (Physical interaction)	IMP	PMID: 19932688 ; PMID: 15985609 ; http://mic.sgmjournals.org/cgi/reprint/149/12/3531 ; PMID: 7868268 ; http://mic.sgmjournals.org/cgi/reprint/154/3/725	harsharohiratruefriend@gmail.com
Rv2145c	wag31; ag84	04110 (Cell cycle)	CONSERVED HYPOTHETICAL PROTEIN WAG31	Rv0016c	Protein-Protein (P-P)	Functional Linkage (Signaling)	yeast-two-or-three hybrid (physical interaction)	IDA	PMID: 19496931	ahal4789@gmail.com ; sourish10@gmail.com
Rv2145c	wag31; ag84	04062 (Chemokine signaling pathway); Host Pathogen Interaction	CONSERVED HYPOTHETICAL PROTEIN WAG31	XCL2	Protein - Nucleic Acid (P-NA)	Functional Linkage (Regulatory)	yeast-two-or-three hybrid (physical interaction)	IDA	PMID: 18618175	sourish10@gmail.com; ahal4789@gmail.com
Rv2146c	Rv2146c	01100 (Metabolic pathways)	Conserved transmembrane protein (Potassium Transporter)	K+	Protein - Small Molecule (P-S)	Transient Complex	Spectrophotometric Assay/Structural Analysis	ISO	PMID: 19966467 ; BLAST ; PFAM	ahal4789@gmail.com ; sourish10@gmail.com
Rv2147c	Rv2147	03030 (DNA replication)	possible cell division protein	Rv2150c	Protein-Protein	Functional Linkage (inhibits)	yeast-two-or-three hybrid (physical interaction)	ISA	PMID: 16420366 ; http://www.uniprot.org/uniprot/O06229	harsharohiratruefriend@gmail.com
Rv2150c	ftsZ	00550 (Peptidoglycan biosynthesis)	cell division protein FtsZ	Rv2154c; PBP3;Rv3101c; Rv3102c	Protein-Protein (P-P)	Structural Complex (one of many)	Affinity purification (physical interaction)	IPI	PMID: 12101218	aparna.vchalam@gmail.com/ priyadarshinipriyanka2001@gmail.com
Rv2150c			cell division protein FtsZ	Rv2150c	Protein-Protein (P-P)				PMID: 12101218
Rv2151c	ftsQ	00550 (Peptidoglycan biosynthesis)	POSSIBLE CELL DIVISION PROTEIN FTSQ	ftsA; Rv2150c	Protein-Protein (P-P)	Structural Complex (one of many)	Affinity purification (physical interaction)	IPI	PMID: 20066037	aparna.vchalam@gmail.com/priyadarshinipriyanka2001@gmail.com
Rv2151c			POSSIBLE CELL DIVISION PROTEIN FTSQ	Rv3874	Protein-Protein (P-P)				pubmed:16844784
Rv2154c	ftsW	00550 (Peptidoglycan biosynthesis)	FtsW-like protein FtsW	PBP3; Rv2150c	Protein-Protein (P-P)	Structural Complex (one of many)	Affinity purification (physical interaction)	IPI	PMID: 12101218	harsharohiratruefriend@gmail.com
Rv2160A	Rv2160A	Transcription Regulation	Probable TetR family transcriptional regulator	DNA	Protein-Nucleic Acid	Functional Linkage (regulatory)		ISS	PMID: 7826010 ; http://pfam.sanger.ac.uk/family/PF00440.16	swatigandhi19@gmail.com
Rv2160c	Rv2160c	03022 (Basal transcription factors)	probable tetR family transcription regulatory protein	DNA	Protein-Nucleic acid	Transient complex		ISA	PMID: 15944459	aparna.vchalam@gmail.com/ priyadarshinipriyanka2001@gmail.com
Rv2162c	PE_PGRS38	04612 (Antigen processing and presentation)	PE-PGRS FAMILY PROTEIN	ESAT-6	Protein-Protein	Functional Linkage(Regulatory)	Gene Neighbourhood	RCA	PMID: 11967065 ; PMID: 16690741 ; PMID: 17105670	aparna.vchalam@gmail.com/ priyadarshinipriyanka2001@gmail.com
Rv2163c	pbpB	00550 (Peptidoglycan biosynthesis)	penicillin-binding membrane protein PbpB	Penicilline	Protein-Small Molecule (metabolite) (P-M)	Transient complex		NAS	PMID: 17427288; PMID: 19763328; PMID: 19496931	naren.srcp@gmail.com
Rv2163c	pbpB	00550 (Peptidoglycan biosynthesis)	penicillin-binding membrane protein PbpB	Rv2145c	Protein-Protein (P-P)			RCA	PMID: 19763328; PMID: 19496931; PMID: 12952538	shahanup86@gmail.com
Rv2166c	Rv2166c	03022 (Basal transcription factors)	cell division protein MraZ	Rv0456B	Protein-Protein	Functional Linkage(transcription)	Transient complex	ISA	PMID: 15939023 ; PMID: 16223496 ; http://pfam.sanger.ac.uk/family/PF02381.11	swatigandhi19@gmail.com
Rv2167c	Rv2167c	Transposition pathway	PROBABLE TRANSPOSASE	DNA	Protein-Nucleic acid	Structural Complex (One of a pair)	Co-occurrence	ISA	PMID: 10220167 ; PMID: 1649798 ; http://pfam.sanger.ac.uk/family/PF00665.19	aparna.vchalam@gmail.com/ priyadarshinipriyanka2001@gmail.com
Rv2168c	Rv2168c	Transposition pathway	PUTATIVE TRANSPOSASE FOR INSERTION SEQUENCE ELEMENT IS6110 (FRAGMENT)	DNA	Protein-Nucleic acid	Structural Complex (One of a pair)	Co-occurrence	ISA	PMID: 10220167 ; PMID: 1649798 ; http://pfam.sanger.ac.uk/family/PF00665.19	aparna.vchalam@gmail.com/ priyadarshinipriyanka2001@gmail.com
Rv2170	Rv2170		GCN5-RELATED N-ACETYLTRANSFERASE	DNA	Protein-Nucleic acid	Functional Linkage (Transcription)	Co-expression	ISO	PMID: 10430873 ; http://pfam.sanger.ac.uk/family/Acetyltransf_1	swatigandhi19@gmail.com
Rv2175c	Rv2175c	02020 ( Two-component system)	probable serine/threonine protein kinases	DNA	Protein-Nucleic acid	Functional Linkage (inhibits)	affinity purification (Physical interaction)	IPI	PMID: 19457863 ; PMID: 18175374	swatigandhi19@gmail.com
Rv2177c	Rv2177c	Transposition pathway	POSSIBLE TRANSPOSASE	DNA	protein-nucleic acid	Transient complex	Co-occurence (Functional linkage)	ISA	PMID: 10220167 ; PMID: 1649798 ; http://pfam.sanger.ac.uk/family/PF00665.19	swatigandhi19@gmail.com
Rv2178c			PROBABLE 3-DEOXY-D-ARABINO-HEPTULOSONATE 7-PHOSPHATE SYNTHASE AROG (DAHP SYNTHETASE, PHENYLALANINE-REPRESSIBLE)	Rv2178c	Protein-Protein (P-P)				PMID: 16288916
Rv2181	ManT	LM/LAM Biosynthesis	α(1→2) mannosyltransferase	Alpha Mannosyl residues	Protein - Carbohydrate (P-C)	Functional linkage (metabolic components in a pathway)	Mutant Studies	IMP	PMID: 16945913; PMID: 19004785	ashwinigbhat@gmail.com, priti.priety@gmail.com
Rv2184c	Rv2184c	Anion transporter	probable anion-transporting ATPase	anion	Protein-Small Molecule	Transient complex		NAS	PMID: 10978546	vijayachitra@gmail.com
Rv2185c	TB16.3	Transcriptional regulation	probable cyclase	Rv1221	Protein – Nucleic Acid (P-NA)	Functional Linkage (Transcription)			PMID: 11489128; BLAST; PFAM	vijayachitra@gmail.com
Rv2191	Rv2191	03430 (Mismatch repair)	DNA polymerase III subunit epsilon	DNA	Protein-Nucleic acid	Functional Linkage (Transcription)	Co-expression (Functional linkage)	IEP	PMID: 18948063; PMID: 14617159	naren.srcp@gmail.com
Rv2193	ctaE	Aerobic respiratory pathway	PROBABLE CYTOCHROME C OXIDASE (SUBUNIT III) CTAE	Rv2194; Rv2195; Rv2196	Protein - Protein	Structural Complex (One of many)	Coexpression	TAS	PMID: 11717265	priti.priety@gmail.com, ashwinigbhat@gmail.com
Rv2193	ctaE	Aerobic respiratory pathway	PROBABLE CYTOCHROME C OXIDASE (SUBUNIT III) CTAE	Rv2200c;Rv3043c	Protein - Protein	functional linkage(operon)		TAS	PMID: 11717265	harsharohiratruefriend@gmail.com
Rv2194	qcrC	Aerobic respiratory pathway	Probable Ubiquinol-cytochrome C reductase QcrC(cytochrome C subunit)	Rv2195; Rv2196	Protein - Protein	functional linkage(operon)	Coexpression	TAS	PMID: 11717265	harsharohiratruefriend@gmail.com
Rv2194	qcrC	Aerobic respiratory pathway	Probable Ubiquinol-cytochrome C reductase QcrC(cytochrome C subunit)	Rv2193;Rv2200c; Rv3043c	Protein - Protein	Structural Complex (One of many)		TAS	PMID: 11717265	priti.priety@gmail.com, ashwinigbhat@gmail.com
Rv2195	qcrA	Aerobic respiratory pathway	Probable Rieske iron-sulfur protein QcrA	Rv2194; Rv2196	Protein - Protein	functional linkage(operon)	Coexpression	TAS	PMID: 11717265	harsharohiratruefriend@gmail.com
Rv2195	qcrA	Aerobic respiratory pathway	Probable Rieske iron-sulfur protein QcrA	Rv2193; Rv2200c; Rv3043c	Protein - Protein	Structural Complex (One of many)		TAS	PMID: 11717265	priti.priety@gmail.com, ashwinigbhat@gmail.com
Rv2196	qcrB	Aerobic respiratory pathway	Probable Ubiquinol-cytochrome C reductase QcrB (cytochrome B subunit)	Rv2194; Rv2195	Protein - Protein	functional linkage(operon)	Coexpression	TAS	PMID: 11717265	harsharohiratruefriend@gmail.com
Rv2196	qcrB	Aerobic respiratory pathway	Probable Ubiquinol-cytochrome C reductase QcrB (cytochrome B subunit)	Rv2193; Rv2200c; Rv3043c	Protein - Protein	Structural Complex (One of many)		TAS	PMID: 11717265	priti.priety@gmail.com, ashwinigbhat@gmail.com
Rv2198c	mmpS3		Lipid Transport Protein	Lipid	Protein-Lipid (P-L)	Transient complex	mutant studies	NAS	PMID: 15743935	sourish10@gmail.com; ahal4789@gmail.com
Rv2199c	Rv2199c		Putative cytochrome c oxidase sububit 4	Copper	Protein-Small Molecule	Functional Linkage (Regulatory)	Co-expression (Functional Linkage)	NAS	PMID: 18263720 ;PMID: 9646871	priyadarshinipriyanka2001@gmail.com
Rv2200c	ctaC	Aerobic respiratory pathway	PROBABLE TRANSMEMBRANE CYTOCHROME C OXIDASE (SUBUNIT II) CTAC	Rv2194; Rv2195; Rv2196	Protein - Protein	Structural Complex (One of many)	Coexpression	TAS	PMID: 11717265	priti.priety@gmail.com, ashwinigbhat@gmail.com
Rv2200c	ctaC	Aerobic respiratory pathway	PROBABLE TRANSMEMBRANE CYTOCHROME C OXIDASE (SUBUNIT II) CTAC	Rv2193; Rv3043c	Protein - Protein	functional linkage(operon)		TAS	PMID: 11717265	harsharohiratruefriend@gmail.com
Rv2204c	Rv2204c		Probable HesB family protein	Iron; [2Fe-2S] clusters	Protein-Small Molecule (metabolite) (P-M)	Transient complex		ISA	BLAST ;http://pfam.janelia.org/family/PF01521.13;PMID:16109955	sourish10@gmail.com; ahal4789@gmail.com
Rv2209	Rv2209	01100 (Metabolic pathways)	Lactose transport protein	Lactose (Sugar)	Protein-Small Molecule (metabolite) (P-M)	Transient Complex	Spectrophotometric Analysis/ Structural Analysis	ISS	PMID: 12893935 ; BLAST ; PFAM ; CDD ; PHYRE	ahal4789@gmail.com, sourish10@gmail.com
Rv2211c	gcvT	degradation of glycine	Probable aminomethyltransferase GcvT (Glycine cleavage system T protein)	Rv1826;gcvP	Protein-Protein	functional linkage(operon)		ISO	PMID: 8375392	harsharohiratruefriend@gmail.com
Rv2215	dlaT	00020 (Citrate cycle (TCA cycle))	dihydrolipoamide acyltransferase	Rv0462;NADH-dependent peroxidase;peroxynitrite reductase	Protein-Protein (P-P)	Structural Complex (one of many)	Affinity purification (Physical interaction)	NAS	PMID: 16027371	priyadarshinipriyanka2001@gmail.com
Rv2220	glnA1	Nitrogen and glutamate metabolism	GLUTAMINE SYNTHETASE GLNA1	Rv2221c; Rv2222c	Protein-Protein (P-P)	Functional Linkage (Transcription)	Spectrophotometric/Structural Analysis	IDA	PMID: 11489128; PMID: 16027359; PMID: 18440867
Rv2220			GLUTAMINE SYNTHETASE GLNA1 (GLUTAMINE SYNTHASE) (GS-I)	Rv2220	Protein-Protein (P-P)				pmid:19748344
Rv2223c	Rv2223c		Probable exported protease	Rv2224c	Protein- Protein	Functional Linkage (Regulatory)	Operon (Functional linkage)	TAS	PMID: 18172199; PMID: 15743935	shahanup86@gmail.com
Rv2224c	Rv2224c		Probable exported protease	Rv2223c	Protein- Protein	Functional Linkage (Regulatory)	Operon (Functional linkage)	TAS	PMID: 18172199; PMID: 15743935	shahanup86@gmail.com
Rv2224c	Rv2224c		Probable exported protease	Rv0440	Protein- Protein	Functional Linkage(Degradation)	Affinity purification (Physical interaction)	IPI	PMID: 18172199; PMID: 15743935	priti.priety@gmail.com
Rv2225			Probable 3-methyl-2-oxobutanoate hydroxymethyltransferase PanB	Rv2225	Protein-Protein (P-P)				PMID: 12842039
Rv2228c	Rv2228c	03440 (Homologous recombination)	RNase HI	RNA	Protein – Nucleic Acid (P-NA)	Functional Linkage (Inhibition)	Spectrophotometric/Structural Analysis	IDA	PMID: 18678948;PMID: 20363939; PMID: 15735341	priyadarshinipriyanka2001@gmail.com
Rv2230c	Rv2230c		probable transcriptional regulator	NIF3L1 BP1	Protein-Protein (P-P)	Functional Linkage(Transcription)	Yeast-two-or-three-hybrid(Physical interaction)	ISA	http://pfam.sanger.ac.uk/family/PF01784.11, PMID: 8663102, PMID: 17586767	akankshajain.21@gmail.com
Rv2231A	vapC16	TA System	Possible toxin VAPC16	Rv2231B	Protein-Protein interaction	Functional Linkage (Regulatory)	Co-expression (Functional Linkage)	IEP	PMID: 20011113	anuragpassibioinfo@gmail.com
Rv2231B	vapB16	TA System	Possible anti-toxin VAPB16	Rv2231A	Protein-Protein interaction	Functional Linkage (Regulatory)	Co-expression (Functional Linkage)	IEP	PMID: 20011113	anuragpassibioinfo@gmail.com
Rv2234	ptpA	00350(Tyrosine metabolism)	phosphotyrosine protein phosphatase ptpA	Host VPS33B	Protein-Small Molecule	Functional linkage (Activation)	Spectrophotometric Assay	IDA	PMID: 12066895	aparna.vchalam@gmail.com/ priyadarshinipriyanka2001@gmail.com
Rv2238c			Probable peroxiredoxin AhpE	Rv2238c	Protein-Protein (P-P)				PMID: 15701515
Rv2240c	Rv2240c		cfp-10 interacting protein	Rv3874	Protein-Protein (P-P)	Structural Complex (one of a pair)	Yeast two-hybrid (Physical interaction)	IPI		akankshajain.21@gmail.com
Rv2240c			HYPOTHETICAL PROTEIN	Rv3874	Protein-Protein (P-P)				pubmed:16844784
Rv2242	Rv2242		probable regulator of polyketide synthase expression family protein	Polyketide synthase	Protein-Protein (P-P)	Functional Linkage (Regulatory)		ISA	BLAST; PMID: 12855735	dreamsbeyondinfinity@gmail.com
Rv2245			3-OXOACYL-[ACYL-CARRIER PROTEIN] SYNTHASE 1 KASA (BETA-KETOACYL-ACP SYNTHASE) (KAS I)	Rv2245	Protein-Protein (P-P)				pmid:19604480
Rv2245	kasA	00061 (Fatty acid biosynthesis)	β-ketoacyl -[acyl carrier protein] synthase	Rv2243	Protein-Protein (P-P)	Functional linkage ( Metabolic components in a pathway)	Yeast two-hybrid (Physical interaction); Co-immunoprecipitation	IPI	PMID: 16213523	akankshajain.21@gmail.com
Rv2250c	Rv2250c		Transcription regulatory protein	Rv1818c	Protein-Protein (P-P)	Stable Complex	Yeast two-hybrid (Physical interaction)	IPI	PMID: 19747546	sourish10@gmail.com
Rv2251	Rv2251		FAD-linked oxidase	FAD	Protein-Small Molecule	Transient Complex		NAS	PMID: 15539077	akankshajain.21@gmail.com
Rv2254c	Rv2254c	00300 (Lysine biosynthesis)	Lysine Exporter protein (LysE)	L-lysine	Protein-Small Molecule (metabolite) (P-M)	Transient Complex	Co-occurrence (Functional linkage)	ISA	BLAST ; PFAM ; PMID: 10943564	sourish10@gmail.com
Rv2255c	Rv2255c		possible dosR dependent gene	Rv3133c	Protein-Protein (P-P)	Functional Linkage (Regulatory)	Co-expression (Functional Linkage)	IEP	PMID: 15207494	akankshajain.21@gmail.com
Rv2269c	stf3	Sulfate assimilation pathway	possible sulfotransferase	Rv2268c	Protein-Protein (P-P)	Functional Linkage (Activation)		TAS	PMID: 20621636; PMID: 18928249	swetha.r@gmail.com
Rv2274A	mazE8	TA System	Possible anti-toxin MAZE8	Rv2274c	Protein-Protein interaction	Functional Linkage (Regulatory)	Co-expression (Functional Linkage)	ISO	PMID: 20011113; PMID: 15150257	anuragpassibioinfo@gmail.com
Rv2274c	mazF8	Apoptosis	TOXIN MAZF8 (endonuclease)	RNA	Protein – Nucleic Acid (P-NA)	Functional Linkage (Regulatory)	Affinity purification (Physical interaction)	IDA	PMID: 19016878; PMID: 14580342	swetha.r@gmail.com
Rv2275	Rv2275	DKP biosynthetic pathways, albonoursin pathway	cyclodipeptide synthases	Rv2276; Rv2274c; RNA	Protein-Protein (P-P)		operon (functional linkage)	TAS		priti.priety@gmail.com,
Rv2278	Rv2278	Transposition pathway	PUTATIVE TRANSPOSASE FOR INSERTION SEQUENCE ELEMENT IS6110	DNA	Protein – Nucleic Acid (P-NA)	Transient complex	Affinity purification (Physical interaction)	ISO	PMID: 18326566 ; BLAST ; PFAM	akankshajain.21@gmail.com / prabhakarsmail@gmail.com
Rv2279	Rv2279		Possible Transposase	IS6110	Protein – Nucleic Acid (P-NA)	Transient complex		NAS	PMID: 18326566	swatigandhi19@gmail.com
Rv2280	Rv2280		probable FAD linked oxidase domain protein	FAD	Protein Small molecule	Transient complex		ISA	BLAST; PFAM; PMID: 16956367; PMID: 15741336	shefin84@yahoo.co.in
Rv2281	pitB	02060 Phosphotransferase system (PTS)	Putative phosphate-transport permease	Inorganic Phosphate	Protein Small molecule	Transient complex	Affinity purification (Physical interaction)	IDA	BLAST ; PMID: 11489853 ; http://dspace1.rockefeller.edu/bitstream/10209/118/1/MeghanKirksey.pdf	shefin84@yahoo.co,.in
Rv2282c	Rv2282c	03022 Basal transcription factors	Probable transcription regulator (lysR family)	DNA	Protein-DNA	Functional Linkage (Transcription)	Co-occurrence (Functional linkage)	NAS	BLAST ; CDD ; PFAM ; PMID: 20036253 ; PMID: 12637582	shefin84@yahoo.co.in
Rv2287	yjce		Probable conserved integral membrane transport protein YjcE	Rv2710	Protein-Protein	Functional Linkage (Regulatory)	Co-expression(Functional Linkage)	IEP	PMID: 17993538	priti.priety@gmail.com
Rv2288	Rv2288	Transcription Regulation	Hypothetical Protein	DNA;Rv0353	Protein-Dna	Transient Complex	Co-occurance (Functional Linkage)	IEP	PMID:12368446	hibeeluck@gmail.com
Rv2299c	htpG	Protein Folding	PROBABLE CHAPERONE PROTEIN HTPG (HEAT SHOCK PROTEIN) (HSP90 FAMILY PROTEIN) (HIGH TEMPERATURE PROTEIN G)	Polypeptide	Protein -Protein(P-P)	Transient complex	Affinity purification (Physical interaction)	IDA	PMID: 10481048 ; PMID: 16573683;PMID: 11271494	varsharano@gmail.com
Rv2303c	Rv2303c	Antibiotic resistance	possible macrotetrolide antibiotic resistance protein						PMID: 17545187; http://ir.library.oregonstate.edu/jspui/bitstream/1957/5523/1/Harriff_Thesis.pdf	shahanup86@gmail.com/kaveri.verma@gmail.com
Rv2304c	Rv2304c		HYPOTHETICAL PROTEIN	capreomycin	Protein-Small Molecule (metabolite) (P-M)	Functional Linkage (Signaling)	Coexpression (Functional Linkage)	IEP	PMID: 15207494; PMID: 20016672	varsharano@gmail.com
Rv2309c	Rv2309c	Transposition Pathway	INTEGRASE	DNA	Protein - Nucleic Acid (P-NA)	Functional Linkage(Transposition)	Co-occurance (Functional linkage)	ISA	PMID: 1977765; BLAST; Wikipedia (http://en.wikipedia.org/wiki/Transposase); PMID: 11315188	sourish10@gmail.com
Rv2310	Rv2310	Transposition Pathway	POSSIBLE EXCISIONASE	DNA	Protein-nucleotide(P-Na)	transient Complex		ISO	PMID: 15527755 ; BLAST ; CDD	sourish10@gmail.com
Rv2311	Rv2311	03030 DNA replication	Relaxase	DNA	Protein-Nucleic Acid (P-NA)	Functional Linkage (Regulatory)	Affinity purification (Physical interaction)	IDA	PMID: 11849545 ; PMID: 12669068 ; BLAST ; PFAM ; CDD	sourish10@gmail.com
Rv2314c	Rv2314c	03030 DNA replication	Modulator of DNA gyrase	Rv2315c	Protein - Nucleic Acid (P-NA)	Functional Linkage (Regulatory)	Gene neighbourhood	TAS	PMID: 18443095; PMID: 14633101 ; BLAST ; CDD ; PFAM	varsharano@gmail.com
Rv2314c	Rv2314c	03030 DNA replication	Modulator of DNA gyrase	DNA Gyrase	Protein - Nucleic Acid (P-NA)	Functional Linkage (Regulatory)	Gene neighbourhood	TAS	PMID: 18443095; PMID: 14633101 ; BLAST ; CDD ; PFAM	sourish10@gmail.com
Rv2315c	Rv2315c	03030 DNA replication	Modulator of DNA gyrase	Rv2314c	Protein - Nucleic Acid (P-NA)	Functional Linkage (Regulatory)	Gene neighbourhood	TAS	PMID: 18443095; PMID: 14633101 ; BLAST ; CDD ; PFAM	varsharano@gmail.com
Rv2315c	Rv2315c	03030 DNA replication	Modulator of DNA gyrase	DNA Gyrase	Protein - Nucleic Acid (P-NA)	Functional Linkage (Regulatory)	Gene neighbourhood	TAS	PMID: 18443095; PMID: 14633101 ; BLAST ; CDD ; PFAM	sourish10@gmail.com
Rv2316	uspA	Sugar Transport	SUGAR-TRANSPORT INTEGRAL MEMBRANE PROTEIN ABC TRANSPORTER USPA	Carbohydrate	Protein-Carbohydrate (P-C)	Transient Complex	Co-expression (Functional linkage)	IEP	PMID:17557815; PMID:10978546	varsharano@gmail.com
Rv2317	uspB	Sugar Transport	SUGAR-TRANSPORT INTEGRAL MEMBRANE PROTEIN ABC TRANSPORTER USPB	Carbohydrate	Protein-Carbohydrate (P-C)	Transient Complex	Co-expression (Functional linkage)	IEP	PMID:17557815; PMID:10978546	varsharano@gmail.com
Rv2318	uspC	Sugar Transport	periplasmic sugar-binding lipoprotein	Carbohydrate	Protein-Carbohydrate (P-C)	Transient Complex	Co-expression (Functional linkage)	IEP	PMID: 10978546; PMID : 17557815	girishgene07@gmail.com
Rv2319c	Rv2319c		putative ATP-binding protein	ATP	Protein-Small Molecule	Transient Complex		ISA	PMID: 11500455	girishgene07@gmail.com
Rv2320c	rocE	Amino Acid Transport	cationic amino acid transport integral membrane protein RocE	L-Arginine	Protein-Small Molecule	Transient Complex	Spectrophotometric/Structural Analysis	IDA	PMID 10648515; PMID: 8382989; PMID:10781607; PMID: 16788192	girishgene07@gmail.com
Rv2324	Rv2324	Transciption	AsnC family transcriptional regulator	DNA	Protein-DNA	Functional Linkage (Regulatory)	Spectrophotometric/Structural Analysis	IDA	BLAST ; CDD ; PFAM ; PMID: 16528101	girishgene07@gmail.com
Rv2324	Rv2324	Transciption	AsnC family transcriptional regulator	Asparagine	Protein-DNA	Functional Linkage (Regulatory)	Spectrophotometric/Structural Analysis	IDA	BLAST ; CDD ; PFAM ; PMID: 16528101	sourish10@gmail.com
Rv2325c	Rv2325c	Cobalamin biosynthesis	Cobalt transport protein	Cobalt	Protein-Small Molecule	Transient complex		ISA	http://pfam.janelia.org/family/PF02361.9; PMID:8501034	shahanup86@gmail.com
Rv2326c	cbiO	02010 (ABC transporters)	Possible transmembrane ATP-binding protein ABC Transporter	Cobalt	Protein-Small Molecule (metabolite) (P-M)	Functional Linkage(Binding)	Operon (Functional Linkage)	RCA	PMID: 10978546	akankshajain.21@gmail.com
Rv2327	Rv2327	Transciption	MarR family transcriptional regulator	Multiple Antibiotic Resistance genes	Protein-Nucleic Acid	Functional Linkage (Regulatory)	Gene Neighborhood (Functional linkage)	IGC	PMID: 12121945 ; PMID: 18272181;PMID: 8521301; PMID 9068629; PMID: 11473263; BLAST	girishgene07@gmail.com
Rv2329c	narK1	Nitrate/nitrite transport	nitrite extrusion protein 1 NarK1	Nitrite/Nitrate	Protein-Protein (P-Small Molecule)	Transient Complex	Spectrophotometric/Structural Analysis	IDA	PMID: 2668029; PMID: 18823285; PMID: 9529885; PMID: 11289303; PMID: 11967076; PMID: 16391109	girishgene07@gmail.com
Rv2333c	stp	Spectinomycin and tetracycline resistance	Stp (Spectinomycin Tetracycline) efflux pump	Spectinomycin; Tetracycline	Protein-Small Molecule	Transient Complex	Spectrophotometric Assay	IDA	PMID: 17242035; PMID: 12520088	shahanup86@gmail.com/kaveri.verma@gmail.com
Rv2334	cysK1	00270 (Cysteine and methionine metabolism)	Probable Cysteine Synthase A cysK1 ( O-ACETYLSERINE SULFHYDRYLASE A)	Rv2335c	Protein-Protein (P-P)	Functional Linkage (inhibits)	Spectrophotometric Assay/ Structural Analysis	IDA	PMID: 17567578 ; PMID: 19101553	akankshajain.21@gmail.com
Rv2335	cysE	00270 (Cysteine and methionine metabolism)	Probable serine acetyltransferase cysE (SAT)	Rv2334	Protein-Protein (P-P)	Functional Linkage (inhibited by)	Functional Linkage(Coexpression)	IMP	PMID: 19101553	akankshajain.21@gmail.com
Rv2337c	Rv2337c	Transcriptional regulation	UBA/THIF-type NAD/FAD binding protein	Rv0490;Rv0491	Protein – Nucleic Acid (P-NA)	Functional Linkage (Transcription)	Co-expression (Functional linkage)	IEP	PMID:12657046; PMID : 12777483; PMID: 15525680 ; BLAST	girishgene07@gmail.com
Rv2342	Rv2342	Transcriptional Regulation	CONSERVED HYPOTHETICAL PROTEIN	Rv3676	Protein – Nucleic Acid (P-NA)	Functional Linkage (Transcription)	Affinity purification (Physical interaction)	IPI	PMID: 16267303	sourish10@gmail.com
Rv2343c	dnaG	03030 (DNA replication)	probable DNA primase DNAG	Rv0058	Protein-Protein (P-P)	Functional Linkage (Activates)	Domain Fusion (Functional Linkage)	TAS	PMID: 8308039 ; PMID: 9422594	akankshajain.21@gmail.com
Rv2346c	esxO	signal transduction pathway	Putative ESAT-6-like protein 6	Rv2347c	Protein-Protein (P-P)	Functional Linkage (signal transduction)	Co-Occurrence (Functional Linkage)	ISO	PMID: 18023412; PMID: 16973880 ; PMID: 18430736	jhum4u2006@gmail.com
Rv2347c	esxP	signal transduction pathway	Putative ESAT-6-like protein 7	Rv2346c	Protein-Protein (P-P)	Functional Linkage (signal transduction)	Co-Occurrence (Functional Linkage)	ISO	PMID: 18023412; PMID: 16973880 ; PMID: 18430736	jhum4u2006@gmail.com
Rv2348c	Rv2348c	Transcriptional regulation	possible sigD regulated gene; possible sigE regulated gene	Rv3414c; Rv1221	Protein – Nucleic Acid (P-NA)	Functional Linkage (Regulatory)	Co-expression (Functional linkage)	IEP	PMID: 15375142 ; PMID: 11489128	akankshajain.21@gmail.com
Rv2352c	PPE38		Uncharacterized PPE family protein PPE38	PPE71	Protein-protein(P-P)	Functional Linkage (signal transduction)	Spectrophotometric/Structural Analysis	IMP	PMID: 19769792; PMID: 12228284; PMID: 11101678	jhum4u2006@gmail.com
Rv2354	Rv2354	Transposition pathway	Transposase for insertion sequence element IS6110	IS6110	Protein-nucleic acid (P-Na)	Transient complex	Co-Occurrence (Functional Linkage)	TAS	PMID: 11101678	jhum4u2006@gmail.com
Rv2355	Rv2355	Transposition pathway	Transposase for insertion sequence element IS6110	IS6110	Protein-nucleic acid (P-Na)	Transient complex	Co-Occurrence (Functional Linkage)	TAS	http://proteins.wikiprofessional.org/index.php/Concept:67512455; PMID: 11101678	jhum4u2006@gmail.com
Rv2358	Rv2358	Transcription	TRANSCRIPTIONAL REGULATORY PROTEIN (PROBABLY ARSR-FAMILY)	Rv2359 ; Rv2358	Protein-nucleic acid (P-Na)	Functional Linkage (Transcription)	Affinity purification (Physical interaction)	IPI	PMID:16077132	jhum4u2006@gmail.com
Rv2358	Rv2358	Transcription	TRANSCRIPTIONAL REGULATORY PROTEIN (PROBABLY ARSR-FAMILY)	Zn2+	Protein-Small Molecule (metabolite) (P-M)	Functional Linkage (Regulatory)	Co-expression (Functional linkage)	IEP	PMID:16077132	jhum4u2006@gmail.com
Rv2359	furB	FERRIC UPTAKE REGULATION ; transcriptional regulation	FERRIC UPTAKE REGULATION PROTEIN FURB	Rv2358	Protein-protein(P-P)	Functional Linkage (Transcription)	Affinity purification (Physical interaction)	IPI	PMID:16077132	jhum4u2006@gmail.com
Rv2360c	Rv2360c	Mycobactin synthesis	possible siderophores ( 2-hydroxyphenyloxazoline-containing ) containing protein	Iron	Protein-Small Molecule	Stable Complex		ISO	PMID: 19846780; PMID: 10655517	akankshajain.21@gmail.com
Rv2362c	recO	03440 (Homologous recombination)	possible DNA repair protein recO	Rv3715c	Protein-Protein (P-P)	Functional linkage (association)	Co-Expression	ISO	PMID : 12169595; PMID: 15119825	akankshajain.21@gmail.com
Rv2364c	era;bsx	04110 (Cell cycle)	GTP-BINDING PROTEIN ERA (GTPase)	RNA	Protein-Nucleic acid (P-NA)	Functional Linkage (Regulatory)	Spectrophotometric Assay/ Structural Analysis	IDA	PMID:15135390; PMID: 10411886	ashwinigbhat@gmail.com, priti.priety@gmail.com
Rv2364c	era;bsx	04110 (Cell cycle)	GTP-BINDING PROTEIN ERA (GTPase)	GTP	Protein-Small molecule (P-SM)	Functional Linkage (Regulatory)	Spectrophotometric Assay/ Structural Analysis	IDA	PMID:15135390; PMID: 10411886	jhum4u2006@gmail.com
Rv2366c	Rv2366c		PROBABLE CONSERVED TRANSMEMBRANE PROTEIN	Mg2+ ; Co2+	Protein-Small Molecule (metabolite) (P-M)	Transient complex	Spectrophotometric Assay/ Structural Analysis	ISO	BLAST ; PFAM ; PMID: 19346249	sourish10@gmail.com
Rv2367c	Rv2367c		putative metalloprotease	Zn2+ ; Proteins	Protein-Small Molecule (metabolite) (P-M) ; Protein-Protein (P-P)	Functional Linkage (Regulatory) ; Functional Linkage (Metabolic components in a pathway)	Co-occurrence (Functional linkage)	ISO	PMID: 14532352 ; BLAST ; PFAM ; PMID: 17996495	sourish10@gmail.com
Rv2368c	phoH1	Trascriptional Regulation	PROBABLE PHOH-LIKE PROTEIN PHOH1 (PHOSPHATE STARVATION-INDUCIBLE PROTEIN PSIH)	Rv0757 ; Rv0758	Protein – Nucleic Acid (P-NA)	Functional Linkage (Transcription)	Affinity purification (Physical interaction)	IPI	PMID: 17496102	sourish10@gmail.com
Rv2372c	Rv2372c		Chaperone/Heat shock protein	Unfolded peptides	Protein-Protein (P-P)	Transient complex	Co-occurrence (Functional linkage)	TAS	PMID: 14654685 ; PMID: 17195476	sourish10@gmail.com
Rv2373c	dnaJ2	Involved in Transcription	PROBABLE CHAPERONE PROTEIN DNAJ2	Rv0001, Rv0350	Protein-Protein	functional linkage	co expression	IMP	PMID: 15207487	chirupolo@gmail.com
Rv2374c	hrcA	Transcription	HEAT SHOCK PROTEIN TRANSCRIPTIONAL REPRESSOR HRCA	Rv0353	protein-protein	Functional Linkage (Regulatory)	Co Expression (Functional linkage)	IMP	PMID: 12368446	chirupolo@gmail.com
Rv2377c	mbtH	Mycobactin biosynthesis	MbtH protein	Rv2711	Protein – Nucleic Acid (P-NA)	Functional Linkage (Regulatory)	Co-expression (Functional linkage)	IEP	PMID: 12065475; PMID: 9831524	chirupolo@gmail.com
Rv2378c	mbtG	mycobactin biosynthesis	LYSINE-N-OXYGENASE	Rv2711	Protein-Protein (P-P)	Functional Linkage (Regulatory)	Co-expression (Functional linkage)	IEP	PMID: 12065475; PMID: 10419938; PMID: 9831524	priyadarshinipriyanka2001@gmail.com
Rv2379c	mbtF	mycobactin biosynthesis	PEPTIDE SYNTHETASE	Rv2711	Protein-Protein (P-P)	Functional Linkage (Regulatory)	Co-expression (Functional linkage)	IEP	PMID: 12065475; PMID: 10419938; PMID: 9831524	shahanup86@gmail.com
Rv2380c	mbtE	mycobactin biosynthesis	PEPTIDE SYNTHETASE	Rv2711	Protein-Protein (P-P)	Functional Linkage (Regulatory)	Co-expression (Functional linkage)	IEP	PMID: 12065475; PMID: 10419938; PMID: 9831524; PMID: 12622807	shahanup86@gmail.com
Rv2381c	mbtD	mycobactin biosynthesis	POLYKETIDE SYNTHETASE	Rv2711	Protein-Protein (P-P)	Functional Linkage (Regulatory)	Co-expression (Functional linkage)	IEP	PMID: 12065475; PMID: 10419938; PMID: 9831524; PMID: 12622807	shahanup86@gmail.com
Rv2382c	mtbC	mycobactin biosynthesis	POLYKETIDE SYNTHETASE	Rv2711	Protein-Protein (P-P)	Functional Linkage (Regulatory)	Co-expression (Functional linkage)	IEP	PMID: 12065475; PMID: 10419938; PMID: 9831524; PMID: 12622807	shahanup86@gmail.com
Rv2383c	mbtB	mycobactin biosynthesis	PHENYLOXAZOLINE SYNTHASE	Rv2711	Protein-Protein (P-P)	Functional Linkage (Regulatory)	Co-expression (Functional linkage)	IEP	PMID: 12065475; PMID: 10419938; PMID: 9831524; PMID: 12622807	shahanup86@gmail.com
Rv2384	mbtA	mycobactin biosynthesis	salicyl-AMP ligase	Rv2711	Protein-Protein (P-P)	Functional Linkage (Regulatory)	Co-expression (Functional linkage)	IEP	PMID: 12065475; PMID: 10419938; PMID: 9831524; PMID: 12622807; PMID: 19050743	shahanup86@gmail.com
Rv2385	mbtJ;lipK	Transcriptional Regulation	PUTATIVE ACETYL HYDROLASE MBTJ	Rv3676 ; Rv2711	Protein – Nucleic Acid (P-NA)	Functional Linkage (Transcription)	Affinity purification (Physical interaction)	IPI	PMID: 16267303 ; PMID: 12065475	sourish10@gmail.com
Rv2386c	mbtI	mycobactin biosynthesis	ISOCHORISMATE SYNTHASE	Rv2711	Protein-Protein (P-P)	Functional Linkage (Regulatory)	Co-expression (Functional linkage)	IEP	PMID: 12065475; PMID: 10419938; PMID: 9831524	priyadarshinipriyanka2001@gmail.com
Rv2387	Rv2387	Transcriptional Regulation	Probable membrane permease	Rv2069	Protein – Nucleic Acid (P-NA)	Functional Linkage (Transcription)	Affinity purification (Physical interaction)	IPI	PMID: 17158685	sourish10@gmail.com
Rv2389c	rpfD	Reactivation from Quiescent stage	PROBABLE RESUSCITATION-PROMOTING FACTOR RPFD	Rv0867c ; Rv1009 ; Rv1884c ; Rv2450c	Protein-Protein	Functional Linkage (Regulatory)	Co-expression (Functional linkage)	IMP	PMID: 15207486	sourish10@gmail.com
Rv2390c	Rv2390c		Rpf homologue	Rv2388c; Rv2389c	protein-protein interaction	Functional Linkage (Transcription)	Co-expression (Functional linkage)	TAS	PMID: 17324287	sourish10@gmail.com
Rv2395	Rv2395		OPT family oligopeptide transporter	Oligopeptide	Protein-Protein (P-P)	Transient complex	Spectrophotometric/Structural Analysis	ISO	PMID: 9643541	sourish10@gmail.com
Rv2396	PE_PGRS41	Transcriptional Regulation	PE-PGRS FAMILY PROTEIN	Rv0757 ; Rv3414c ; Rv3676	Protein – Nucleic Acid (P-NA)	Functional Linkage (Transcription)	Affinity purification (Physical interaction)	IPI	PMID: 15659067 ; PMID: 16573683 ; PMID: 16267303	sourish10@gmail.com
Rv2397c	cysA1	02010 ABC transporters	sulfate-transport ATP-binding protein ABC transporter CysA1	Rv2398c; Rv2399c; Rv2400c; Rv1739	Protein-Protein (P-P)	Structural Complex (one of many)	Gene neighbourhood (Functional linkage)	RCA	PMID: 17555602	kholia.trupti@gmail.com
Rv2398c	cysW	02010 ABC transporters	sulfate-transport integral membrane protein ABC transporter CysW	Rv2397c; Rv2399c; Rv2400c; Rv1739	Protein-Protein (P-P)	Structural Complex (one of many)	Gene neighbourhood (Functional linkage)	RCA	PMID: 17555602	kholia.trupti@gmail.com
Rv2399c	cysT	02010 ABC transporters	sulfate-transport integral membrane protein ABC transporter CysT	Rv2398c; Rv2400c; Rv2399c; Rv1739	Protein-Protein (P-P)	Structural Complex (one of many)	Gene neighbourhood (Functional linkage)	RCA	PMID: 17555602	kholia.trupti@gmail.com
Rv2400c	subI	02010 ABC transporters	sulfate-transport integral membrane protein ABC transporter CysT	Rv2397c; Rv2398c; Rv2399c; Rv1739	Protein-Protein (P-P)	Structural Complex (one of many)	Gene neighbourhood (Functional linkage)	RCA	PMID: 17555602	kholia.trupti@gmail.com
Rv2403c	lppR	Lipoprotein synthesis	PROBABLE CONSERVED LIPOPROTEIN LPPR	signaling molecule	Protein-small molecule	Functional Linkage (Signaling)		TAS	PMID: 15539077	sourish10@gmail.com
Rv2404c	lepA		PROBABLE GTP-BINDING PROTEIN LEPA (GTP-BINDING ELONGATION FACTOR)	GTP	Protein- Small Molecule	Transient complex	Structural Analysis	RCA	PMID: 11489118	sourish10@gmail.com
Rv2405	Rv2405	Apoptosis	Putative PemK like protein	PemI	protein- protein	Functional Linkage (inhibits)	Operon (Functional Linkage)	ISO	PMID: 8226627; PMID: 1624414 ; http://pfam.sanger.ac.uk/protein?id=P71738	sourish10@gmail.com
Rv2406c	Rv2406c		possible CRP binding protein	Rv3676	Protein – Nucleic Acid (P-NA)	Functional Linkage (Transcription)	Band shift	IDA	PMID: 16267303	sourish10@gmail.com
Rv2408	PE24		Possible PE family-related protein, dosR regulated	CRP	Protein-Protein (P-P)	Functional Linkage (Regulatory)	Co-expression (Functional linkage)	RCA	PMID: 10627046; PMID: 18022770	sourish10@gmail.com
Rv2408	PE24		Possible PE family-related protein, dosR regulated	Rv3133c	Protein-Protein (P-P)	Functional Linkage (Regulatory)	Co-expression (Functional linkage)	IEP	PMID: 15207494
Rv2409c	Rv2409c	04210 (Apoptosis)	probable Transglutaminase	Annexin-1 (in host macrophage)	Protein – Small Molecule	Functional Linkage (signaling)	Spectrophototmetric assay /Structural Analysis	IDA	PMID: 18794848 http://www.ncbi.nlm.nih.gov/sites/entrez?cmd=Retrieve&db=protein&dopt=GenPept&RID=V37G9UF2012&log%24=prottop&blast_rank=10&list_uids=120404863	sourish10@gmail.com
Rv2411c	Rv2411c		ATP grasp domain containing bifunctional glutathionylspermidine	ATP				ISA	PMID:20023723,	hibeeluck@gmail.com
Rv2412	rpsT	03010 Ribosome	30S ribosomal protein S20	Rv3597c	Protein – Nucleic Acid (P-NA);Protein-Protein (P-P)	Structural Complex (one of many)	ChIP (Physical interaction)	IEP	PMID: 20133735	kholia.trupti@gmail.com
Rv2413c	Rv2413c	03030 DNA replication	probable DNA polymerase III, delta subunit HolA	DNA	Protein – Nucleic Acid (P-NA)	Structural Complex (one of many)	Co-occurrence (Functional linkage)	ISA	PMID: 11809766	kholia.trupti@gmail.com
Rv2414c	Rv2414c	DNA binding and transport.	CONSERVED HYPOTHETICAL PROTEIN	Double stranded DNA	Protein – Nucleic Acid	Transient Complex	Affinity Purification (Physical Interaction)	ISO	PMID: 9987128; http://pfam.sanger.ac.uk/family/Competence	sourish10@gmail.com
Rv2415c	Rv2415c	DNA binding and transport.	CONSERVED HYPOTHETICAL PROTEIN	Double stranded DNA	Protein – Nucleic Acid	Transient Complex	Affinity Purification (Physical Interaction)	ISO	PMID: 9987128; http://pfam.sanger.ac.uk/family/Competence	sourish10@gmail.com
Rv2416c	eis	host immuno modulation	ENHANCED INTRACELLULAR SURVIVAL PROTEIN EIS, GCN5-RELATED N-ACETYLTRANSFERASE	TNF ALPHA;TNF GAMMA;IL4;IL10;ERK1;ERK2;Concanavalin A	PROTEIN-PROTEIN	Functional linkage Regulatory	Affinity purification (Physical interaction)	IPI	PMID:17449476;PMID: 17259625;PMID: 19906990	hibeeluck@gmail.com
Rv2416c	eis	host immuno modulation	ENHANCED INTRACELLULAR SURVIVAL PROTEIN EIS, GCN5-RELATED N-ACETYLTRANSFERASE	Rv2703	PROTEIN-PROTEIN	Functional linkage Regulatory	co expression(functional linkage)	IEP	PMID:19332828;PMID: 19906990	hibeeluck@gmail.com
Rv2424c	Rv2424c	Transposition pathway	PROBABLE TRANSPOSASE	IS1558	Protein – Nucleic Acid (P-NA)	Transient complex	Co-occurrence (Functional linkage)	ISA	PMID: 16166535	singhpankaj2116@gmail.com
Rv2425c	Rv2425c	CO oxidising (Cox) system	probable CoxE family protein	CO	Protein-small molecule	Functional Linkage (Activation)	Spectrophotometric assay	IDA	PMID:17224920; PMID:14660375	singhpankaj2116@gmail.com
Rv2426c	Rv2426c		probable ATPase associated with various cellular activities	ATP	Protein-small molecule	Transient complex	Structural analysis	IDA	PMID: 19682254; PMID: 15037234	singhpankaj2116@gmail.com
Rv2428	ahpC	peroxynitrite reductase system	alkyl hydroperoxide C protein ahpC	Rv2429	Protein- Protein	Functional Linkage (Activation)	Structural analysis	IDA	PMID: 15886207	singhpankaj2116@gmail.com
Rv2429	ahpD	peroxynitrite reductase system	alkyl hydroperoxide reductase D protein ahpD	Rv2428	Protein- Protein	Functional Linkage (Activation)	Structural analysis	IDA	PMID: 15886207	singhpankaj2116@gmail.com
Rv2429			ALKYL HYDROPEROXIDE REDUCTASE D PROTEIN AHPD (ALKYL HYDROPEROXIDASE D)	Rv2429	Protein-Protein (P-P)				PMID: 11914371
Rv2430c	PPE41	Antigenic variation	PPE family protein PPE41	Rv2431c	Protein-Protein (P-P)	Structural Complex (one of a pair)	Spectrophotometric/Structural Analysis	IDA	PMID:16690741; PMID:16458305; PMID:17076665; PMID:19747546; PMID:18974870	singhpankaj2116@gmail.com
Rv2431c	PE25	Antigenic variation	PE family protein PE25	Rv2430c	Protein-Protein (P-P)	Structural Complex (one of a pair)	Spectrophotometric/Structural Analysis	IDA	PMID:16690741; PMID:16458305; PMID:17076665; PMID:19747546; PMID:18974870	singhpankaj2116@gmail.com
Rv2434c	Rv2434c		probable ion channel	Ion	Protein-Small Molecule	Transient complex	Co-occurrence (Functional linkage)	RCA	PMID: 15381846; PMID: 12626684	richasinha4u@gmail.com
Rv2434c	Rv2434c	Signal transduction	probable ion channel	cNMP	Protein-Small Molecule	Functional Linkage (Signalling)	Co-occurrence (Functional linkage)	RCA	PMID: 15381846; PMID: 12626684	richasinha4u@gmail.com
Rv2438c			GLUTAMINE-DEPENDENT NAD(+) SYNTHETASE NADE (NAD(+) SYNTHASE [GLUTAMINE-HYDROLYSING])	Rv2438c	Protein-Protein (P-P)				pmid:19270703
Rv2440c	obg	Signal transduction	OBG-family GTP-binding protein	GTP	Protein-Small Molecule	Functional Linkage (Signaling)			PMID: 19763328; PMID: 16573683	richasinha4u@gmail.com
Rv2441c	rpmA	Translation	large subunit 50S ribosomal protein L27	Rv3414c	Protein- Nucleic Acid	Functional Linkage (Post-translational modification)	Co expression Analysis	IMP	PMID: 15659067	priti.priety@gmail.com
Rv2442c	rplU	Information Pathways	50S ribosomal protein L21	Rv3223c	Protein- Nucleic Acid	Functional Linkage (Transcription)	Co expression Analysis	IEP	PMID: 19376862	salluamity1@gmail.com
Rv2443	dctA	Two-component system	C4-dicarboxylate-transport transmembrane protein DctA	succinate; fumarate; L-malate	Protein-Lipid (P-L)	Transient Complex	Co expression Analysis	IEP	PMID: 19581365	shahanup86@gmail.com, gaat3s@gmail.com
Rv2444c	rne	RNA degradation	RIBONUCLEASE E RNE	RNA	P-NA	functional linkage(RNA cleavage)	affinity purification	IMP	PMID: 11380618; PMID: 15850753	shahanup86@gmail.com, gaat3s@gmail.com
Rv2445c			PROBABLE NUCLEOSIDE DIPHOSPHATE KINASE NDKA (NDK) (NDP KINASE) (NUCLEOSIDE-2-P KINASE)	Rv2445c	Protein-Protein (P-P)				PMID: 12001234
Rv2446c	Rv2446c		PROBABLE CONSERVED INTEGRAL MEMBRANE PROTEIN	Rv2710	Protein-Protein (P-P)	Functional Linkage (Regulatory)	Co-expression (Functional linkage)	IEP	PMID: 17993538; PMID: 15608119	singhpankaj2116@gmail.com
Rv2450c	rpfE	02020 (Two-component system)	probable resuscitation promoting factor RPFE	Rv1477	Protein-Protein (P-P)	Structural Complex (one of a pair)	Yeast two-hybrid (Physical interaction)	IDA	PMID: 15207486; PMID: 18186793; PMID: 14688133; PMID: 17919286	richasinha4u@gmail.com
Rv2450c	rpfE	Cell Growth	resuscitation-promoting factor RpfE	Rv1477	Protein-Protein (P-P)	Structural Complex (one of a pair)	Co-expression (Functional linkage)	IMP	PMID:18186793; PMID:17919286; PMID:9671779	singhpankaj2116@gmail.com
Rv2453c	mobA	molybednum cofactor biosynthesis	molybdopterin-guanine dinucleotide biosynthesis protein A MOBA	Rv2452c; Rv2454c; Rv2455c	Protein-Protein (P-P)		Co-expression (Functional linkage)	IEP	PMID: 19936047	priti.priety@gmail.com
Rv2453c	mobA	Molybdopterin biosynthesis	molybdopterin-type dinucleotide biosynthesis protein	Molybdenum	Protein-Small Molecule	Transient complex		NAS	PMID: 12123450 ; PMID: 19936047; PMID: 17209031	vmevada102@gmail.com
Rv2453c	mobA	Molybdopterin biosynthesis	molybdopterin-type dinucleotide biosynthesis protein	Rv3223c	Protein-Protein (P-P)	Functional Linkage (Regulatory)	Co-expression (Functional linkage)	IEP	PMID: 12123450	akankshajain.21@gmail.com
Rv2454c	Rv2454c	Citrate cycle (TCA cycle)	2-oxoglutarate ferredoxin oxidoreductase subunit beta	Rv2455c	protein- Protein	Structural Complex(one of pair)	Spectropfotometric Analysis	IMP	PMID: 15608701; PMID: 18466296
Rv2455c	Rv2455c	Citrate cycle (TCA cycle)	oxidoreductase alpha subunit	Rv2454c	Protein-Protein	Structural Complex(one of pair)	Spectropfotometric Analysis	IDA	PMID: 15608701; PMID: 18466296
Rv2457c	clpX	Protein folding	ATPase chaperone	Rv2460c; Rv2461c	Protein-Protein (P-P)	Structural Complex (one of many)	Structural analysis	ISO	PMID: 20001742; PMID: 15701650	vmevada102@gmail.com
Rv2457c	clpX	03050 (Proteasome)	probable ATP dependant CLP protease ATP binding subunit CLPX	Rv2461c	Protein-Protein (P-P)	Structural Complex (one of pair)	Spectrophotometric Analysis/ Structural Analysis	IDA	PMID: 11278349; PMID: 14525985; PMID: 17499722	richasinha4u@gmail.com
Rv2459	Rv2459	02010 (ABC transporters)	Probable efflux pump (With Major Facilitator Complex, involved in efflux of drug)	Drug	Protein-Small Molecule (metabolite) (P-M)	Transient Complex	Functional Linkage(Coexpression)	IEP	PMID: 20001742	richasinha4u@gmail.com
Rv2460c	clpP2	Protein folding	Protease subunit 2 clpP2	Rv2461c; Rv2457c	Protein-Protein (P-P)	Structural Complex (one of many)	Structural analysis	IDA	PMID: 20001742; PMID: 15701650	akankshajain.21@gmail.com
Rv2460c	clpP2	Protein folding	Protease subunit 2 clpP2	Rv2475c	Protein-Protein (P-P)	Functional Linkage (Regulatory)	Co-expression (Functional linkage)	IEP	PMID: 20688819	akankshajain.21@gmail.com
Rv2461c	clpP	03050 (Proteasome)	Endopeptidase CLP	clpA ; Rv2457c	Protein-Protein (P-P)	Functional Linkage (Regulatory)	Spectrophotometric Analysis/ Structural Analysis	IDA	PMID: 2197275 ; PMID: 2186030; PMID: 17499722	richasinha4u@gmail.com
Rv2461c	clpP1	Protein folding	Protease subunit 1 clpP1	Rv2460c; Rv2457c	Protein-Protein (P-P)	Structural Complex (one of many)	Structural analysis	IDA	PMID: 20001742; PMID: 17242518; PMID: 15701650	akankshajain.21@gmail.com
Rv2461c	clpP1	Protein folding	Protease subunit 1 clpP1	Rv2475c	Protein-Protein (P-P)	Functional Linkage (Regulatory)	Co-expression (Functional linkage)	IEP	PMID: 20688819	akankshajain.21@gmail.com
Rv2462c	tig	03060 (Protein export)	probable trigger factor protein TIG	Polypeptides(nascent)	Protein-Small Molecule (metabolite) (P-M)	Transient Complex	Spectrophotometric Analysis/ Structural Analysis	IDA	PMID: 12603737	richasinha4u@gmail.com
Rv2464c	Rv2464c	Base excision repair	DNA glycosylase	DNA	Protein ; Nucleic Acid (P-NA)	Functional linkage (DNA repair)	Co expression Analysis	IEP	PMID: 20031487; PMID: 19496823	salluamity1@gmail.com
Rv2465c			RIBOSE-5-PHOSPHATE ISOMERASE	Rv2465c	Protein-Protein (P-P)				pubmed:14687575
Rv2466c	Rv2466c		probable glutaredoxin motif containing protein	Rv3223c	Protein – Nucleic Acid (P-NA)	Functional Linkage (Regulatory)		IDA	PMID: 11567012;PMID: 17938223	vmevada102@gmail.com
Rv2469c	Rv2469c	03420 (Nucleotide excision repair)	possible HNH endonuclease	DNA	Protein – Nucleic Acid (P-NA)	Structural Complex (one of a pair)		ISA	BLAST; http://nar.oxfordjournals.org/cgi/reprint/29/18/3757; http://www.okrishnadev.in/data/okd_thesis.pdf	vmevada102@gmail.com
Rv2470			POSSIBLE GLOBIN (OXYGEN-BINDING PROTEIN) GLBO	Rv2470	Protein-Protein (P-P)				pubmed:11796724
Rv2470	glbO		truncated hemoglobin O (trHbO)	Oxygen	Protein-Small Molecule	Stable Complex	spectrophotometric assay/structural analysis	IDA	PMID: 18433052;PMID: 10500158	vmevada102@gmail.com
Rv2473	Rv2473	03030 (DNA replication)	probable alanine and proline rich membrane protein	DNA	Protein – Nucleic Acid (P-NA)	Structural Complex (one of a pair)		IGC	PMID: 20484776	vmevada102@gmail.com
Rv2476c	gdh	00250 (Alanine, aspartate and glutamate metabolism)	Probable NAD-dependent glutamate dehydrogenase GDH	Rv1287	Protein-Protein (P-P)	Functional Linkage (Regulatory)	Co-occurrence (Functional linkage)		PMID: 19766738	akankshajain.21@gmail.com
Rv2477c	Rv2477c	02010 (ABC transporters)	MACROLIDE-TRANSPORT ATP-BINDING PROTEIN ABC TRANSPORTER	ATP	Protein-Small Molecule	Transient complex		TAS	PMID: 20001742;PMID:10978546	vmevada102@gmail.com
Rv2478c	Rv2478c	03030 (DNA replication)	single stranded DNA binding protein	uracil DNA glycosylases	Protein-Nucleicacid(P-NA)	Functional Linkage (Regulatory)	Band Shift	IDA	PMID: 12083515	akankshajain.21@gmail.com
Rv2479c	Rv2479c	Transposition Pathway	PROBABLE TRANSPOSASE	IS6110	Protein – Nucleic Acid (P-NA)	Transient complex		NAS	PMID: 15317877; PMID: 15297503	vmevada102@gmail.com
Rv2480c	Rv2480c	Transposition Pathway	POSSIBLE TRANSPOSASE FOR INSERTION SEQUENCE ELEMENT IS6110 (FRAGMENT)	IS6110	Protein – Nucleic Acid (P-NA)	Transient complex		NAS	PMID: 15317877; PMID: 15297503	vmevada102@gmail.com
Rv2482c	plsB2	00561 (Glycerolipid metabolism) , 00564(Glycerophospholipid metabolism)	probable glycerol-3-phosphate acyltransferase plsB2	Rv2484c	Protein-Protein (P-P)	Functional Linkage (Activates)	Co expression Analysis	IEP	PMID:15262939	akankshajain.21@gmail.com
Rv2483c	plsC	Phospholipid biosynthesis	acyltransferase plsC	ACP	Protein-Small Molecule (metabolite) (P-M)	Functional Linkage(Binding)	Coexpression	TAS	PMID: 15043388; PMID: 11831479	akankshajain.21@gmail.com
Rv2487c	PE-PGRS42	Host pathogen interaction	PE-PGRS FAMILY PROTEIN	Rv1808	Protein-Protein (P-P)	Structural Complex (one of a pair)	Co-expression (Functional linkage)	IEP	PMID: 18787688	vmevada102@gmail.com
Rv2487c	PE-PGRS42	Host pathogen interaction	PE-PGRS FAMILY PROTEIN	Rv3133c	Protein-Protein (P-P)	Functional Linkage (Regulatory)	Co-expression (Functional linkage)	IEP	PMID: 15207494
Rv2488c	Rv2488c	cAMP metabolism	Class III adenylyl cyclase	cAMP	Protein-Small Molecule	Functional Linkage (Signalling)		TAS	PMID: 17055275; PMID: 16730005	vmevada102@gmail.com
Rv2488c	Rv2488c	cAMP metabolism	Class III adenylyl cyclase	DNA	Protein – Nucleic Acid (P-NA)	Functional Linkage (Regulatory)		TAS	PMID: 17055275; PMID: 16730005	vmevada102@gmail.com
Rv2489c	Rv2489c		HYPOTHETICAL ALANINE RICH PROTEIN	Rv2488c;Rv2487c	Protein - Protein	Structural Complex (one of many)	Operon (Functional Linkage)	RCA	PMID: 16458305	vmevada102@gmail.com
Rv2490c	PE_PGRS43	Transcriptional regulation	PE-PGRS FAMILY PROTEIN	Rv2710	Protein – Nucleic Acid (P-NA)	Functional Linkage (Transcription)	Co-expression (Functional linkage)	IEP	PMID: 17993538	sourish10@gmail.com
Rv2491	Rv2491		CONSERVED HYPOTHETICAL PROTEIN	Rv2492; Rv2493; Rv2494	Protein - Protein	Structural Complex (one of many)	Co-occurrence (Functional linkage)	IGC	PMID: 17545187; PMID: 20011113	vmevada102@gmail.com
Rv2492	Rv2492		HYPOTHETICAL PROTEIN	Rv2491; Rv2493; Rv2494	Protein - Protein	Structural Complex (one of many)	Co-occurrence (Functional linkage)	IGC	PMID: 17545187; PMID: 20011113	vmevada102@gmail.com
Rv2493	Rv2493	TA system	CONSERVED HYPOTHETICAL PROTEIN (Probable antitoxin)	Rv2491; Rv2494; Rv2492	Protein - Protein	Structural Complex (one of many)	Co-occurrence (Functional linkage)	IGC	PMID: 17545187; PMID: 20011113	vmevada102@gmail.com
Rv2494	Rv2494	TA system	CONSERVED HYPOTHETICAL PROTEIN WITH PIN DOMAIN	Rv2491; Rv2492; Rv2493	Protein - Protein	Structural Complex (one of many)	Co-occurrence (Functional linkage)	IGC	PMID: 17545187; PMID: 20011113	vmevada102@gmail.com
Rv2495c	pdhC		probable dihydrolipoamide S-acetyltransferase E2 component pdhC	Rv2496; Rv2497	Protein-Protein	Functional Linkage (operon)	Coexpression	IEP	PMID: 16045627	akankshajain.21@gmail.com
Rv2496c	pdhB		probable pyruvate dehydrogenase E1 component (Beta subunit) pdhB	Rv2495; Rv2497	Protein-Protein	Functional Linkage (operon)	Coexpression	IEP	PMID: 16045627	akankshajain.21@gmail.com
Rv2497c	pdhA		probable pyruvate dehydrogenase E1 component (alpha subunit) pdhA	Rv2495; Rv2496	Protein-Protein	Functional Linkage (operon)	Coexpression	IEP	PMID: 16045627	akankshajain.21@gmail.com
Rv2498c	citE	00061 (Fatty acid biosynthesis)	probable Citrate( Pro-3S)-Lyase (Beta subunit)	Rv2499c; Rv2500c	Protein-Protein (P-P)	Functional Linkage	Operon (Functional Linkage)	RCA	PMID: 17064730	akankshajain.21@gmail.com
Rv2499c	maoC	00061 (Fatty acid biosynthesis)	POSSIBLE OXIDASE REGULATORY-RELATED PROTEIN	Rv2500c; Rv2498c	Protein-Protein	Structural Complex (one of many)	Operon (Functional Linkage)	RCA	PMID: 17064730	shahanup86@gmail.com
Rv2500c	fadE19	00061 (Fatty acid biosynthesis)	POSSIBLE ACYL-CoA DEHYDROGENASE FADE19 (MMGC)	Rv2498c; Rv2499c	Protein-Protein	Structural Complex (one of many)	Operon (Functional Linkage)	RCA	PMID: 17064730	shahanup86@gmail.com
Rv2506	Rv2506	Transcription	PROBABLE TRANSCRIPTIONAL REGULATORY PROTEIN (PROBABLY TETR-FAMILY)	DNA	Protein – Nucleic Acid (P-NA)	Functional Linkage (Regulatory)		NAS	PMID: 12368433	vmevada102@gmail.com
Rv2509	Rv2509	Mycolic acid biosynthesis	Probable short chain type dehydrogenase/reductase	NADH; NADPH	Protein-Small Molecule (metabolite) (P-M)	Functional Linkage(Binding)	Affinity Purification	IPI	PMID: 17308303	kandarpbioinfo@gmail.com
Rv2511	orn	INVOLVED IN RNA DEGRADATION	OLIGORIBONUCLEASE ORN	RNA	Protein – Nucleic Acid (P-NA)	Functional Linkage(Degradation)	Band Shift	IMP	PMID: 10200269; PMID: 11222749	kandarpbioinfo@gmail.com
Rv2512c	Rv2512c		transposase for insertion sequence element IS1081	DNA	Protein – Nucleic Acid (P-NA)	Transient complex	Band Shift	IDA	PMID: 1352785	kandarpbioinfo@gmail.com
Rv2513	Rv2513		probable spindolin-related protein	Cellulose	Protein-Carbohydrate (P-C)	Functional Linkage (Binding)		ISA	PMID: 12657046; Blast	kandarpbioinfo@gmail.com
Rv2525c	Rv2525c	biosynthesis of the cell wall	probable substrate for translocation by tat system	Rv2094c	Protein-Protein (P-P)	Structural complex(one of pair)	ChIP (Physical interaction)	IPI	PMID: 16952959; PMID: 18658266	kandarpbioinfo@gmail.com
Rv2526	vapB17	TA System	Possible antitoxin vapB17	Rv2527	protein protein	Functional Linkage (Inhibits)	Gene neighbourhood	ISA	PMID: 15993073; PMID: 15718296;PMID: 20011113	kandarpbioinfo@gmail.com
Rv2527	vapC17	TA System	POSSIBLE TOXIN VAPC17	Rv2526	Protein-Protein	Functional Linkage (Inhibition)	Co-expression (Functional linkage)	NAS	PMID: 15993073;PMID: 19016878	soumisengupta@gmail.com
Rv2528c	mrr		PROBABLE RESTRICTION SYSTEM PROTEIN MRR	DNA	Protein-DNA	Transient complex		ISA	PMID: 1650347;PMID: 11313145;BLAST	soumisengupta@gmail.com
Rv2529	Rv2529		Putative ATP-dependent RNA helicase	RNA	Protein – Nucleic Acid (P-NA)	Transient complex	structural Analysis	ISS	PMID: 12679022;PHYRE	soumisengupta@gmail.com
Rv2530A	Rv2530A	TA System	Probable ANTITOXIN	Rv2530c	Protein-Protein	Functional Linkage (Inhibition)		ISA	PMID: 15993073;BLAST	soumisengupta@gmail.com
Rv2530c	Rv2530c	TA System	Probable PIN domain protein family protein	Rv2530A	Protein-Protein	Functional Linkage (Inhibition)		ISA	PMID: 15993073;BLAST	soumisengupta@gmail.com
Rv2532c	NusB	rRNA biosynthesis	Probable N utilization substance protein B	RNA	Protein – Nucleic Acid (P-NA)	Functional Linkage(Binding)	Spectrophotometric/Structural Analysis	ISA	PMID: 9670024; Blast	priti.priety@gmail.com
Rv2532c	NusB	rRNA biosynthesis	Probable N utilization substance protein B	boxA	Protein-Protein (P-P)	Functional Linkage(Binding)	Spectrophotometric/Structural Analysis	ISA	PMID: 9670024; Blast	priti.priety@gmail.com
Rv2533c	nusB	Transcription	N UTILIZATION SUBSTANCE PROTEIN NUSB (NUSB PROTEIN)	Rv0700;rRNA	Protein-Protein (P-P)	Structural Complex (one of many)	Structural Analysis	IDA	PMID: 10666629;PMID: 10881194	priyadarshinipriyanka2001@gmail.com
Rv2533c			N UTILIZATION SUBSTANCE PROTEIN NUSB (NUSB PROTEIN)	Rv2533c	Protein-Protein (P-P)				PMID: 10881194
Rv2534c	efp	Translation	PROBABLE ELONGATION FACTOR P EFP	tRNA	Protein – Nucleic Acid (P-NA)	Transient complex	Co-expression (Functional linkage)	NAS	PMID: 11929527; PMID:15210970; PMID:9195040	soumisengupta@gmail.com
Rv2536	Rv2536	Host - Pathogen Interaction	PROBABLE CONSERVED TRANSMEMBRANE PROTEIN	Peptide 11207	Protein-Protein	Stable Complex	Affinity Purification (Physical interaction)	IDA	PMID: 16131654	soumisengupta@gmail.com
Rv2545	vapB18	TA system	POSSIBLE ANTITOXIN VAPB18	Rv2546	Protein-Protein	Functional Linkage (Regulatory)	Gene Neighborhood (Functional linkage)	ISO	PMID: 15993073;PMID:20011113 ; BLAST ; PFAM	soumisengupta@gmail.com
Rv2546	vapC18	TA system	POSSIBLE TOXIN VAPC18	Rv2545	Protein-Protein	Functional Linkage (Regulatory)	Gene Neighborhood (Functional linkage)	ISO	PMID: 15993073;PMID:20011113 ; BLAST ; PFAM	soumisengupta@gmail.com
Rv2547	vapB19	TA system	POSSIBLE ANTITOXIN VAPB19	Rv2548	Protein-Protein	Functional Linkage (Regulatory)	Gene Neighborhood (Functional linkage)	ISO	PMID: 15993073;PMID:20011113 ; BLAST ; PFAM	soumisengupta@gmail.com
Rv2548	vapC19	TA system	POSSIBLE TOXIN VAPC19	Rv2547	Protein-Protein	Functional Linkage (Regulatory)	Gene Neighborhood (Functional linkage)	ISO	PMID: 15993073;PMID:20011113 ; BLAST ; PFAM	soumisengupta@gmail.com
Rv2549c	vapC20	TA system	POSSIBLE TOXIN VAPC20	Rv2550c	Protein-Protein	Functional Linkage (Regulatory)	Gene Neighborhood (Functional linkage)	ISO	PMID: 15993073;PMID:20011113 ; BLAST ; PFAM	soumisengupta@gmail.com
Rv2550c	vapB20		POSSIBLE ANTITOXIN VAPB20	Rv2549c	Protein-Protein (P-P)	Functional Linkage (Inhibition)	Spectrophotometric/Structural Analysis	IDA	PMID: 15993073; PMID:19016878; PMID: 15718296	gaurisd10@gmail.com
Rv2557	Rv2557		CONSERVED HYPOTHETICAL PROTEIN	Rv2558	Protein-Protein (P-P)	Functional linkage(Regulatory)	Spectrophotometric/Structural Analysis	IDA	PMID: 16376615; PMID: 12379712; PMID: 18640278	gaurisd10@gmail.com
Rv2558	Rv2558		CONSERVED HYPOTHETICAL PROTEIN	Rv2557	Protein-Protein (P-P)	Functional linkage(Regulatory)	Spectrophotometric/Structural Analysis	IDA	PMID: 16376615; PMID: 12379712; PMID: 18640278	gaurisd10@gmail.com
Rv2563	Rv2563		PROBABLE GLUTAMINE-TRANSPORT TRANSMEMBRANE PROTEIN ABC TRANSPORTER	Rv2564;Rv0072; Rv0073; Rv0411c; Glutamine; L-Proline	PROTEIN-PROTEIN, PROTEIN-SMALL MOLECULE.	Structural Complex (one of many)	Spectrophotometric/Structural Analysis	IDA	PMID:15952732 ; PMID:10878117; PMID: 10978546 ;PMID: 15539077	gaurisd10@gmail.com
Rv2564	glnQ		PROBABLE GLUTAMINE-TRANSPORT ATP-BINDING PROTEIN ABC TRANSPORTER GLNQ	Rv2563; Rv0072; Rv0073; Rv0411c; cyclic AMP, Glutamine, Glycine, L- Proline	PROTEIN-PROTEIN, PROTEIN-SMALL MOLECULE.	Structural Complex (one of many)	Spectrophotometric/Structural Analysis	IDA	PMID: 15952732; PMID: 16077135;PMID: 15557595; PMID: 15539077	gaurisd10@gmail.com
Rv2565	Rv2565	Signal transduction	cNMP binding protein	cNMP	Protein-Small Molecule	Functional Linkage (Signalling)		TAS	PMID: 17055275	gaurisd10@gmail.com
Rv2570	Rv2570		YjbR-like protein	DNA	Protein – Nucleic Acid (P-NA)	Structural complex (one of pair)	Structural Analysis	ISO	PHYRE; PMID: 17266124	sourish10@gmail.com; ahal4789@gmail.com
Rv2571c	Rv2571c	02010 (ABC transporters)	Probable multidrug transporter	Cationic drugs; ATP	Protein-Small Molecule (metabolite) (P-M)	Transient complex		ISA	PMID: 16943773; BLAST; PFAM; Phyre	xaccheus@gmail.com
Rv2575	Rv2575		putative zinc metallopeptidase	Zn2+				NAS	BLAST; PFAM; PMID: 18723622; PMID: 17213192	xaccheus@gmail.com
Rv2578c	Rv2578c	LexA regulated pathway	possible LexA regulated protein	Rv2720	Protein-Protein (P-P)	Functional Linkage (Regulatory)	Co-expression (Functional linkage)	IEP	PMID: 12029045	xaccheus@gmail.com
Rv2586c	secF	03070 (Bacterial secretion system)	PROBABLE PROTEIN-EXPORT MEMBRANE PROTEIN SECF	Rv2587c; Rv2588c	Protein-Protein (P-P)	Transient complex	Co-expression (Functional linkage)	ISO	PMID: 16452406	harsharohiratruefriend@gmail.com
Rv2587c	secD	03070 (Bacterial secretion system)	PROBABLE PROTEIN-EXPORT MEMBRANE PROTEIN SECD	Rv2586c; Rv2588c	Protein-Protein (P-P)	Transient complex	Co-expression (Functional linkage)	ISO	PMID: 16452406	harsharohiratruefriend@gmail.com
Rv2588c	yajC	03070 (Bacterial secretion system)	PROBABLE CONSERVED MEMBRANE PROTEIN SECRETION FACTOR YAJC	Rv2586c; Rv2587c	Protein-Protein (P-P)	Transient complex	Co-expression (Functional linkage)	ISO	PMID: 16452406	harsharohiratruefriend@gmail.com
Rv2590	FadD9	PROBABLE Lipid Metabolism	PROBABLE FATTY-ACID-CoA LIGASE FADD9	Rv2021c;Rv2710;Rv3133;Rv3169;Rv3678	Protein-Protein	Functional Linkage (Regulatory)	Yeast one Hybrid	IPI	PMID: 19228590;PMID: 11489128;PMID: 18946503;PMID: 15525680	hibeeluck@gmail.com
Rv2591	PE_PGRS44		PE-PGRS FAMILY PROTEIN	Rv3676	Protein – Nucleic Acid (P-NA)	Functional Linkage (Transcription)		RCA	PMID: 18820012; 18022770;	xaccheus@gmail.com
Rv2592c	ruvB	DNA repair	HOLLIDAY JUNCTION DNA HELICASE	Rv2593c	Protein – Nucleic Acid (P-NA)	Structural Complex (one of many)	Structural Analysis	IDA	PMID: 16880543;PMID: 19374958;PMID: 19072585;PMID: 15556943	shahanup86@gmail.com
Rv2593c	ruvA	DNA repair	HOLLIDAY JUNCTION DNA HELICASE	Rv2592c;Rv2594c	Protein – Nucleic Acid (P-NA)	Structural Complex (one of many)	Structural Analysis	IDA	PMID: 16880543; PMID: 11443079;PMID: 19374958;PMID: 19072585;PMID: 15556943	shahanup86@gmail.com
Rv2594c	ruvC	DNA repair	HOLLIDAY JUNCTION DNA HELICASE	Rv2592c;Rv2593c	Protein – Nucleic Acid (P-NA)	Structural Complex (one of many)	Co-expression (Functional linkage)	IEP	PMID: 16880543; PMID: 11443079	shahanup86@gmail.com
Rv2594c	ruvC	DNA repair	HOLLIDAY JUNCTION DNA HELICASE	Rv2592c;Rv2593c	Protein – Nucleic Acid (P-NA)	Structural Complex (one of many)	Co-expression (Functional linkage)	IEP	PMID: 16880543; PMID: 11443079	shahanup86@gmail.com
Rv2595	Rv2595	02020 (Two-component system)	CONSERVED HYPOTHETICAL PROTEIN, ANTITOXIN	Rv2596	Protein-Protein (P-P)	Functional Linkage(Operon)	Spectrophotometric/Structural Analysis	TAS	PMID: 15993073 ; PMID: 19445953	xaccheus@gmail.com
Rv2596	Rv2596	02020 (Two-component system)	CONSERVED HYPOTHETICAL PROTEIN WITH PIN DOMAIN	Rv2595	Protein-Protein (P-P)	Functional Linkage(Operon)	Spectrophotometric/Structural Analysis	TAS	PMID: 14734548	xaccheus@gmail.com
Rv2600	Rv2600	Transcription	Transcriptional regulator	steroidogenic factor 1(SF-1)	Protein-Small Molecule (metabolite) (P-M)	Functional Linkage(Regulatory)		ISA	PMID: 11145740; BLAST	xaccheus@gmail.com
Rv2601A	Rv2601A	02020 (Two-component system)	CONSERVED HYPOTHETICAL PROTEIN, ANTITOXIN	Rv2602	Protein-Protein (P-P)	Functional linkage (inhibits)	Gene Neighbourhood (Functional linkage)	NAS	PMID: 15993073 ;PMID: 19445953	xaccheus@gmail.com
Rv2602	Rv2602	TA System	conserved hypothetical protein with PIN domain	Rv2601A	Protein-Protein (P-P)	Functional linkage (inhibits)	Gene Neighbourhood (Functional linkage)	NAS	PMID: 15993073 ; PMID: 19332811	sureshks89@gmail.com
Rv2603c	Rv2603c	Transcription regulation	probable YebC like protein	DNA	Protein-Nucleic Acid (P-NA)	Functional Linkage (Transcription)		ISA	BLAST; PMID: 18641136; PMID: 20647113	sureshks89@gmail.com
Rv2603c	Rv2603c	DNA recombination and repair	probable YebC like protein	Rv2592c; Rv2593c; Rv2594c	Protein-Protein (P-P)	Structural Complex (one of many)		ISA	BLAST; PMID: 18641136; PMID: 20647113	sureshks89@gmail.com
Rv2604c	snoP	pyridoxine biosynthesis	Probable glutamine amidotransferase SnoP	ATP	Protein-Small Molecule (metabolite) (P-M)		Co-occurrence (Functional linkage)	ISA	BLAST; PMID: 9791124; PMID: 8955308	kaveri.verma@gmail.com/shahanup86@gmail.com
Rv2607			PROBABLE PYRIDOXAMINE 5'-PHOSPHATE OXIDASE PDXH (PNP/PMP OXIDASE) (PYRIDOXINEPHOSPHATE OXIDASE) (PNPOX) (PYRIDOXINE 5'-PHOSPHATE OXIDASE)	Rv2607	Protein-Protein (P-P)				PMID: 16374842
Rv2608	PPE42	04612 (Antigen processing and presentation)	PPE family protein	T-Cells	Protein-Protein (P-P)	Functional Linkage (Activation)	Affinity purification (Physical interaction)	IDA	PMID: 19017986; PMID: 15346333	shahanup86@gmail.com
Rv2609c	Rv2609c		Probable NUDIX hydrolase	Rv2610c; Rv2611c	Protein-Protein (P-P)	Structural Complex (one of many)	Operon (Functional linkage)	NAS	PMID: 12758196	shahanup86@gmail.com
Rv2610c	pimA	00540 (Lipopolysaccharide biosynthesis)	alpha-mannosyltransferase PIMA	Rv2609c; Rv2611c	Protein-Protein (P-P)	Structural Complex (one of many)	Operon (Functional linkage)	NAS	PMID: 12758196	shahanup86@gmail.com
Rv2611c	Rv2611c	phosphatidylinositol mannoside synthesis	probable acetyltransferase	Rv2609c; Rv2610c	Protein-Protein (P-P)	Structural Complex (one of many)	Operon (Functional linkage)	NAS	PMID: 12758196	shahanup86@gmail.com
Rv2612c	pgsA1	phosphatidylinositol synthesis	PROBABLE PI SYNTHASE PGSA1 (PHOSPHATIDYLINOSITOL SYNTHASE) (CDP-DIACYLGLYCEROL--INOSITOL3-PHOSPHATIDYLTRANSFERASE)	Rv2710	Protein – Nucleic Acid (P-NA)	Functional Linkage (Regulatory)	Co-expression (Functional linkage)	IEP	PMID: 17993538	shahanup86@gmail.com
Rv2618	Rv2618		putative transcriptional regulator	DNA	Protein -Nucleic Acid (P-NA)		Co-occurrence (Functional linkage)	ISO	BLAST; PFAM; PHYRE; PMID:18076033	shahanup86@gmail.com
Rv2619c	Rv2619c		probable cupin domain-containing protein	Mn2+	Protein-Small Molecule			ISA	PMID: 17194220	sureshks89@gmail.com
Rv2621c	Rv2621c	03022 (Basal transcription factors)	POSSIBLE TRANSCRIPTIONAL REGULATORY PROTEIN	DNA	Protein -Nucleic Acid (P-NA)	Functional Linkage (Transcription)			PMID: 12829264	shruti4rana@gmail.com
Rv2623	TB31.7	dormancy signaling pathway	Stress related ATP binding growth regulating protein, universal stress protein homolog	ATP	Protein-Small Molecule (metabolite) (P-M)	Functional Linkage (Signalling)	Affinity purification (Physical interaction)	IMP	PMID: 19478878 ; PMID: 19200449	sourish10@gmail.com
Rv2623	TB31.7	dormancy signaling pathway	Stress related ATP binding growth regulating protein, universal stress protein homolog	Rv3133c	Protein – Nucleic Acid (P-NA)	Functional Linkage (Transcription)	Co-expression (Functional linkage)	IEP	PMID: 19478878 ; PMID: 19200449 ; PMID: 12933881	sourish10@gmail.com
Rv2624c	Rv2624c		Universal Stress Protein (USP) with ATP binding domain	ATP	Protein-Small Molecule			NAS	PMID: 19553548	shruti4rana@gmail.com
Rv2625c	Rv2625c		possible DosR Regulon-Encoded Antigen	Rv3133c	Protein-Protein (P-P)	Functional Linkage (Regulatory)		NAS	PMID: 19553548	shruti4rana@gmail.com
Rv2626c	hrp1	(NF)-jB-dependent pathway	HYPOXIC RESPONSE PROTEIN 1 HRP1	(NF)-kappaB	Protein – Nucleic Acid (P-NA)	Functional Linkage (Activation)	Band shift	IDA	PMID: 20201990	shruti4rana@gmail.com
Rv2626c			HYPOXIC RESPONSE PROTEIN 1 HRP1	Rv2626c	Protein-Protein (P-P)				Ref NA
Rv2627c	Rv2627c		possible DosR Regulon-Encoded Antigen	Rv3810	Protein-Protein (P-P)			NAS	PMID: 19159459	shruti4rana@gmail.com
Rv2627c	Rv2627c		possible DosR Regulon-Encoded Antigen	Rv3133c	Protein-Protein (P-P)	Functional Linkage (Regulatory)		NAS	PMID: 19737909	shruti4rana@gmail.com
Rv2631	Rv2631	03030 (DNA replication)	Probabale replication factor C subunit	DNA	Protein – Nucleic Acid (P-NA)	Structural Complex (one of many)		NAS	BLAST; PMID: 18253472	shruti4rana@gmail.com
Rv2633c	Rv2633c		hemerythrin HHE cation binding domain-containing protein	Cation; Oxygen	Protein-Small Molecule (metabolite) (P-M)	Transient Complex	Co-occurrence (Functional linkage)	ISO	BLAST; PFAM ;PMID: 12625841	shahanup86@gmail.com
Rv2637	dedA	02010 (ABC transporters)	POSSIBLE TRANSMEMBRANE PROTEIN DEDA	selenite	Protein-Small Molecule (metabolite) (P-M)	Transient Complex	Co-occurrence (Functional linkage)	ISO	PMID: 15808941	priya.bdu07@gmail.com
Rv2638	Rv2638	03022(Basal transcriptional factors)	Anti-sigma factor antagonists	Rv3286c;Rv3287c	Protein-Protein (P-P)	Functional Linkage (Signalling)	Yeast two-hybrid (Physical interaction)	IPI	PMID:16263329	priya.bdu07@gmail.com
Rv2638			CONSERVED HYPOTHETICAL PROTEIN	Rv1364c	Protein-Protein (P-P)				pubmed:16263329
Rv2638			CONSERVED HYPOTHETICAL PROTEIN	Rv3287c	Protein-Protein (P-P)				pubmed:16263329
Rv2638			CONSERVED HYPOTHETICAL PROTEIN	Rv2638	Protein-Protein (P-P)				pubmed:16263329
Rv2638			CONSERVED HYPOTHETICAL PROTEIN	Rv1365c	Protein-Protein (P-P)				pubmed:16263329
Rv2640c	Rv2640c	3022 (Basal transcription factors)	POSSIBLE TRANSCRIPTIONAL REGULATORY PROTEIN (PROBABLY ARSR-FAMILY)	DNA	Protein - Nucleic Acid (P-NA)	Functional Linkage (Transcription)		ISO	PMID: 19484295	shahanup86@gmail.com
Rv2641	cadI	Transcriptional regulation	CADMIUM INDUCIBLE PROTEIN CADI	Cd2+	protein-small molecule			IDA	PMID: 11425467	priya.bdu07@gmail.com
Rv2642	Rv2642	Transcriptional regulation	POSSIBLE TRANSCRIPTIONAL REGULATORY PROTEIN	DNA	Protein - Nucleic Acid (P-NA)	Functional Linkage (Transcription)	Co-occurrence (Functional linkage)	ISO	PMID: 12829264;PMID: 19484295; PMID: 16513384; PMID: 18263720; PMID: 16077132	shahanup86@gmail.com
Rv2643	arsC	arsenite transporter	PROBABLE ARSENIC-TRANSPORT INTEGRAL MEMBRANE PROTEIN ARSC	arsenic	Protein-Small Molecule (metabolite) (P-M)	Transient Complex	Co-expression (Functional linkage)	ISO	PMID: 19484295	shahanup86@gmail.com
Rv2646	Rv2646	Transposition Pathway	Possible integrase	DNA	Protein-Nucleic Acid (P-NA)	Functional linkage(Binding)		ISA	PMID: 9882658; BLAST; PFAM	prabhakarsmail@gmail.com
Rv2647	Rv2647	Transposition Pathway	Possible phiRv1 phage protein	DNA	Protein-Nucleic Acid (P-NA)	Functional Linkage(Binding)	Affinity purification	ISA	PMID: 15752208; BLAST; PFAM	prabhakarsmail@gmail.com
Rv2648	Rv2648	Transposition Pathway	Probable transposase IS6110	IS6110; DNA	Protein-Nucleic Acid (P-NA)	Transient complex	co-expression(functional linkage)	ISA	http://www3.interscience.wiley.com/cgi-bin/fulltext/118789877/PDFSTART; PMID: 2177747;	prabhakarsmail@gmail.com
Rv2649	Rv2649	Transposition Pathway	PROBABLE TRANSPOSASE FOR INSERTION SEQUENCE ELEMENT IS6110	IS6110; DNA	Protein-Nucleic Acid (P-NA)	Transient complex	co-expression(functional linkage)	ISA	http://www3.interscience.wiley.com/cgi-bin/fulltext/118789877/PDFSTART; PMID: 2177747; Tuberculist	prabhakarsmail@gmail.com
Rv2650c	Rv2650c	Transposition pathway	Probable phiRv2 phage related protein	DNA	Protein-Nucleic Acid (P-NA)			NAS	PMID: 15752208 ; PMID: 10219087; PMID: 11282970 ; PMID: 10051617	prabhakarsmail@gmail.com
Rv2650c	Rv2650c	Transposition pathway	Probable phiRv2 phage related protein	Rv2651c; Rv2652c; Rv2655c; Rv2657c; Rv2659c	Protein-Protein (P-P)		Operon (Functional linkage)	IGC	PMID: 10051617
Rv2651c	Rv2651c	Transposition pathway	Possible phiRv2 prophage protease(prohead protease)	DNA	Protein-Nucleic Acid (P-NA)	Transient complex			PMID: 15273316; PMID: 10051617	prabhakarsmail@gmail.com
Rv2651c	Rv2651c	Transposition pathway	Possible phiRv2 prophage protease(prohead protease)	Rv2650; Rv2652c; Rv2655c; Rv2657c; Rv2659c	Protein-Protein (P-P)			IGC	PMID: 15273316; PMID: 10051617	priti.priety@gmail.com
Rv2652c	Rv2652c	Transposition pathway	Probable phiRv2 phage related protein	DNA	Protein-Nucleic Acid (P-NA)			NAS	PMID: 15752208; PMID: 11282970 ; PMID: 10051617	prabhakarsmail@gmail.com
Rv2652c	Rv2652c	Transposition pathway	Probable phiRv2 phage related protein	Rv2650c; Rv2651c; Rv2655c; Rv2657c; Rv2659c	Protein-Protein (P-P)		Operon (Functional linkage)	IGC	PMID: 10051617
Rv2653c	Rv2653c	Transposition pathway	Probable phiRv2 phage related protein	DNA	Protein-Nucleic Acid (P-NA)			NAS	PMID: 15752208; PMID: 11282970	prabhakarsmail@gmail.com
Rv2653c	Rv2653c	TA system	prophage-encoded toxin	Rv2654c	Protein-Protein (P-P)			IGC	PMID: 20011113; PMID: 11282970	prabhakarsmail@gmail.com
Rv2654c	Rv2654c	Transposition pathway	Probable phiRv2 phage related protein	DNA	Protein-Nucleic Acid (P-NA)			NAS	PMID: 15752208; PMID: 11282970	prabhakarsmail@gmail.com
Rv2654c	Rv2654c	TA system		Rv2653c	Protein-Protein (P-P)			IGC	PMID: 20011113; PMID: 11282970	prabhakarsmail@gmail.com
Rv2655c	Rv2655c	Transposition pathway	Probable phiRv2 phage related protein	DNA	Protein-Nucleic Acid (P-NA)			NAS	PMID: 15752208; PMID: 11282970 ; PMID: 18523858 ; PMID: 10051617	prabhakarsmail@gmail.com
Rv2655c	Rv2655c	Transposition pathway	Probable phiRv2 phage related protein	Rv2650c; Rv2651c; Rv2652c; Rv2657c; Rv2659c	Protein-Protein (P-P)		Operon (Functional linkage)	IGC	PMID: 10051617
Rv2656c	Rv2656c	Transposition pathway	Probable phiRv2 phage related protein	DNA	Protein-Nucleic Acid (P-NA)			NAS	PMID: 15752208; PMID: 11282970	prabhakarsmail@gmail.com
Rv2657c	Rv2657c	Transposition pathway	Probable phiRv2 prophage protein; L5 gene36	DNA	Protein-Nucleic Acid (P-NA)			NAS	PMID: 15752208; PMID: 11282970 ; PMID: 10051617	prabhakarsmail@gmail.com
Rv2657c	Rv2657c	Transposition pathway	Probable phiRv2 prophage protein; L5 gene36	Rv2650c; Rv2651c; Rv2652c; Rv2655c; Rv2659c	Protein-Protein (P-P)		Operon (Functional linkage)	IGC	PMID: 10051617
Rv2658c	Rv2658c	Transposition pathway	Possible prophage protein	DNA	Protein-Nucleic Acid (P-NA)			NAS	PMID: 15752208; PMID: 11282970	prabhakarsmail@gmail.com
Rv2659c	Rv2659c	Transposition pathway	Probable phiRv2 prophage integrase	DNA	Protein-Nucleic Acid (P-NA)			NAS	PMID: 11282970; PMID: 9882658; PMID: 10051617	prabhakarsmail@gmail.com
Rv2659c	Rv2659c	Transposition pathway	Probable phiRv2 prophage integrase	Rv2650c; Rv2651c; Rv2652c; Rv2655c; Rv2657c	Protein-Protein (P-P)		Operon (Functional linkage)	IGC	PMID: 10051617
Rv2662	Rv2662	02010 (ABC transporters)	Possible FeS assembly protein SufD	ATP ; Iron	Protein-Small Molecule (metabolite) (P-M)	Structural Complex (one of many)	Structural Analysis	ISS	PMID: 17355973; BLAST	prabhakarsmail@gmail.com
Rv2667	clpX	Clp-like protease system	ATP-dependent proteases ATP-binding subunit clpC2	ATP	protein-small molecule			NAS	PMID: 18723625; PMID: 10231573	shruti4rana@gmail.com
Rv2668	Rv2668			Rv3574	Protein-Protein (P-P)	Functional Linkage (Regulatory)	Co-expression (Functional linkage)	IEP	PMID: 17635188	shruti4rana@gmail.com
Rv2669	Rv2669	Transcription Regulation	GCN5-RELATED N-ACETYLTRANSFERASE	acyl CoA	Protein-Small Molecule	Functional Linkage (Regulatory)	Co-expression (Functional linkage)	ISA	PMID: 15581578	akankshajain.21@gmail.com/prabhakarsmail@gmail.com
Rv2670c	Rv2670c		Probable AFG1-like ATPase	ATP				ISA	PMID: 1441755;BLAST	akankshajain.21@gmail.com/prabhakarsmail@gmail.com
Rv2677c	hemY	mtu00860 (Porphyrin and chlorophyll metabolism)	PROBABLE PROTOPORPHYRINOGEN OXIDASE HEMY (PROTOPORPHYRINOGEN-IX OXIDASE) (PROTOPORPHYRINOGENASE) (PPO)	Rv2678c	Protein-Protein (P-P)		Operon (Functional linkage)	ISO	PMID: 7928957; PMID: 9784236	priti.priety@gmail.com
Rv2678c	hemE	mtu00860 (Porphyrin and chlorophyll metabolism)	PROBABLE UROPORPHYRINOGEN DECARBOXYLASE HEME (UROPORPHYRINOGEN III DECARBOXYLASE) (URO-D) (UPD)	Rv2677c	Protein-Protein (P-P)		Operon (Functional linkage)	ISO	PMID: 17122346; PMID: 11948155; PMID: 7928957	priti.priety@gmail.com
Rv2683	Rv2683		CBS domain containing protein	AMP;ATP;S-AdoMet				ISS	Blast;P fam	hibeeluck@gmail.com
Rv2684	arsA	active transportation of arsenical compounds across the membrane	arsenite(antimonate)- stimulated ATPase	Rv2685	Protein-Protein (P-P)	Structural Complex (one of a pair)	Co-occurrence (Functional linkage)	TAS	PMID: 15353332 ; PMID: 8995265 ; http://www.springerlink.com/content/m2l285l47p35k037/	shahanup86@gmail.com
Rv2684	arsA	active transportation of arsenical compounds across the membrane	arsenite(antimonate)- stimulated ATPase	Arsenate(AsO3-)	Protein-Small Molecule (metabolite) (P-M)	Transient complex	Spectrophotometric/Structural Analysis	IDA	PMID: 15353332 ; PMID: 8995265	anshula.arora1990@gmail.com
Rv2685	arsB1	Metal Ion Transport and Regulation	PROBABLE ARSENIC-TRANSPORT INTEGRAL MEMBRANE PROTEIN ARSB1	Rv2684	Protein-Protein (P-P)	Structural Complex (one of a pair)	Co-occurrence (Functional linkage)	TAS	PMID: 15353332 ; PMID: 8995265 ; http://www.springerlink.com/content/m2l285l47p35k037/	anshula.arora1990@gmail.com
Rv2685	arsB1	Metal Ion Transport and Regulation	PROBABLE ARSENIC-TRANSPORT INTEGRAL MEMBRANE PROTEIN ARSB1	Arsenate(AsO3-)	Protein-Small Molecule (metabolite) (P-M)	Transient complex	Spectrophotometric/Structural Analysis	IDA	PMID: 15353332 ; PMID: 8995265	sourish10@gmail.com
Rv2686c	Rv2686c	02010 (ABC transporters)	ANTIBIOTIC-TRANSPORT INTEGRAL MEMBRANE LEUCINE , ALANINE AND VALINE RICH PROTEIN part of (ABC TRANSPORTER)	Rv2687c; Rv2688c	Protein-Protein (P-P)	Structural Complex (one of many)	operon(functional linkage)	NAS	PMID:15273144	anshula.arora1990@gmail.com
Rv2686c	Rv2686c	02010 (ABC transporters)	ANTIBIOTIC-TRANSPORT INTEGRAL MEMBRANE LEUCINE , ALANINE AND VALINE RICH PROTEIN part of (ABC TRANSPORTER)	ciprofloxacin; norfloxacin; moxifloxacin; sparfloxacin	Protein-Small Molecule (metabolite) (P-M)	Transient complex	spectrophotometeric analysis	IDA	PMID:15273144	anshula.arora1990@gmail.com
Rv2687c	Rv2687c	02010 (ABC transporters)	antibiotic ABC transporter transmembrane protein	Rv2686c; Rv2688c	Protein-Protein (P-P)	Structural Complex (one of many)	Operon (Functional linkage)	NAS	PMID: 15273144	shahanup86@gmail.com
Rv2687c	Rv2687c	02010 (ABC transporters)	antibiotic ABC transporter transmembrane protein	ciprofloxacin;fluroquinolone	Protein-Small molecule	Transient complex	spectrophotometeric analysis	IDA	PMID: 15273144	shahanup86@gmail.com
Rv2688c	Rv2688c	02010 (ABC transporters)	PROBABLE ANTIBIOTIC-TRANSPORT ATP-BINDING PROTEIN ABC TRANSPORTER	Rv2686c; Rv2687c	Protein-Protein (P-P)	Structural Complex (one of many)	Operon (Functional linkage)	NAS	PMID: 15273144	shahanup86@gmail.com
Rv2688c	Rv2688c	02010 (ABC transporters)	PROBABLE ANTIBIOTIC-TRANSPORT ATP-BINDING PROTEIN ABC TRANSPORTER	ciprofloxacin;fluroquinolone	Protein-Small molecule	Transient complex	spectrophotometeric analysis	IDA	PMID: 15273144	shahanup86@gmail.com
Rv2689c	Rv2689c	Translation	probable RNA methyltransferase	RNA	Protein – Nucleic Acid (P-NA)	Transient complex		ISA	http://www.google.co.in/patents?id=_pmdAAAAEBAJ&pg=PA73&lpg=PA73&dq=Rv2689c&source=bl&ots=6LkMAC3U09&sig=j6sYS0Mz9INSv5-la3ldlJveEWI&hl=en&ei=9tagS7ybKZGuswO1x725Cw&sa=X&oi=book_result&ct=result&resnum=5&ved=0CBUQ6AEwBDhk#v=onepage&q=Rv2689c&f=false; http://www.ncbi.nlm.nih.gov/sites/entrez?cmd=Retrieve&db=protein&dopt=GenPept&RID=V5GP9YUM012&log%24=prottop&blast_rank=5&list_uids=118465758	anshula.arora1990@gmail.com
Rv2690c	Rv2690c	Amino acid transport and metabolism	PROBABLE APC family amino acid-polyamine-organocation transporter	Amino Acid	Protein-Small Molecule (P-M)	Transient complex		NAS	PMID: 18485066, http://www.freepatentsonline.com/7393540.html	anshula.arora1990@gmail.com
Rv2691	ceoB;trkA	potassium transport system	TRK system potassium uptake protein ceoB	NAD; K+	Protein - Small molecule (P-SM)	Transient complex		TAS	PMID: 16286358; PMID: 17115689; PMID: 9784509; http://www.sajei.co.za/index.php/SAJEI/article/viewFile/103/122	anshula.arora1990@gmail.com
Rv2691	ceoB;trkA	potassium transport system	TRK system potassium uptake protein ceoB	Isoniazide; Rv2692	Protein-Protein	Structural Complex (one of a pair)		TAS	PMID: 16286358; PMID: 17115689; PMID: 9784509; http://www.sajei.co.za/index.php/SAJEI/article/viewFile/103/122	anshula.arora1990@gmail.com
Rv2692	ceoC	potassium transport system	TRK system potassium uptake protein ceoC	K+; clofazimine; Rv2691	Protein-Small Molecule (metabolite) (P-M)	Transient Complex; Functional Linkage (Inhibition)		IMP	PMID: 16286358	anshula.arora1990@gmail.com
Rv2694c	Rv2694c	03030 (DNA replication)	OB-fold nucleic acid binding domain protein	Nucleic Acid(ADP ,mg2+)	Protein – Nucleic Acid (P-NA)			ISA	http://pfam.sanger.ac.uk/family/PF01336.18	shahanup86@gmail.com
Rv2694c	Rv2694c	03030 (DNA replication)	OB-fold nucleic acid binding domain protein	Rv1221	Protein – Nucleic Acid (P-NA)	Structural Complex(one to many)	Affinity purification (Physical interaction)	IMP	PMID: 18192397	anshula.arora1990@gmail.com
Rv2697c			PROBABLE DEOXYURIDINE 5'-TRIPHOSPHATE NUCLEOTIDOHYDROLASE DUT (DUTPASE) (DUTP PYROPHOSPHATASE) (DEOXYURIDINE 5'-TRIPHOSPHATASE) (DUTP DIPHOSPHATASE) (DEOXYURIDINE-TRIPHOSPHATASE)	Rv2697c	Protein-Protein (P-P)				PMID: 15276840
Rv2699c	Rv2699c	01100 (Metabolic pathways)	Probable GTPase activating protein for Arf	GTP ; GDP	Protein-Small Molecule (metabolite) (P-M)	Functional Linkage (Binding)	Affinity purification(Physical interaction)	IPI	PMID: 9446556; BLAST	prabhakarsmail@gmail.com
Rv2700	Rv2700	3022 (Basal transcription factors)	Probable LytR family transcriptional regulator	DNA; AlgR dimer	Protein - Nucleic Acid (P-NA); Protein-Small Molecule (metabolite) (P-M)	Functional Linkage (Regulatory)	Cooccurence(functional linkage)	ISA	PMID: 12034833	prabhakarsmail@gmail.com
Rv2703	sigA	Transcription Regulation	RNA POLYMERASE SIGMA FACTOR SIGA (SIGMA-A)	Rv3416	protein-Nucleic Acid	Functional Linkage (Regulatory)	Yeast two-hybrid (Physical interaction)	IPI	PMID: 9720877;PMID: 11880648	priyadarshinipriyanka2001@gmail.com
Rv2704	Rv2704	03050 (Proteasome)	Endoribonuclease L-PSP	benzoate; 2-ketobutyrate; acetate; ethylene; glycol; serine	Protein-Small Molecule (metabolite) (P-M)	Functional Linkage (Inhibits)	Structural Analysis	IDA	PMID: 19899170	prabhakarsmail@gmail.com
Rv2707	Rv2707	Host pathogen interaction	ALANINE AND LEUCINE RICH PROTEIN	Host component		Spectrophotometric/Structural Analysis		IDA	PMID: 18096644	prabhakarsmail@gmail.com
Rv2710	sigB	Transcription Regulation	RNA polymerase sigma factor SigB	Rv1221	Protein-Protein (P-P)	Functional Linkage (Regulatory)	Co-expression (Functional linkage)	IEP	PMID: 11489128	priyadarshinipriyanka2001@gmail.com
Rv2710	sigB	02020 (Two-component system)	RNA polymerase sigma factor SigB	Rv0981;Rv0982	protein-Nucleic Acid	Functional Linkage (Regulatory)	Band Shift	IDA	PMID: 16513743	priyadarshinipriyanka2001@gmail.com
Rv2711	ideR	01053 (Biosynthesis of siderophore group nonribosomal peptides)	IRON-dependent repressor and activator IDER	Iron ; DNA	Protein-Small Molecule (metabolite) (P-M); Protein-Nucleic Acid (P-NA)	Functional Linkage (Activates) ; Functional Linkage (Regulatory)	Spectrophotometric/Structural Analysis	IDA	PMID: 15456786	prabhakarsmail@gmail.com
Rv2711	ideR	01053 (Biosynthesis of siderophore group nonribosomal peptides)	IRON-dependent repressor and activator IDER	fxbA	Protein-Protein (P-P)	Functional Linkage (Inhibits)	Spectrophotometric/Structural Analysis	IDA	PMID: 15456786	sourish10@gmail.com
Rv2711			IRON-DEPENDENT REPRESSOR AND ACTIVATOR IDER	Rv2711	Protein-Protein (P-P)				PMID: 15351642
Rv2717c	Rv2717c	03420 (Nucleotide excision repair)	Probable nitrobindin heme-binding domain family protein	Rv2718c; Rv2719c	Protein-Protein (P-P)	Functional Linkage (Transcription)	operon(functional linkage)	NAS	PMID: 16942606; PMID: 16885473; http://www.pdb.org/pdb/explore/explore.do?structureId=2FR2	ahal4789@gmail.com
Rv2718c	Rv2718c	03420 (Nucleotide excision repair)	transcriptional regulator NrdR	Rv2719c; Rv2717c; DNA , ATP	Protein-Protein (P-P); Protein – Nucleic Acid (P-NA)	Functional Linkage (Transcription)	operon(functional linkage)	NAS	PMID: 16942606; PMID: 16885473; PMID: 19028890;http://wiredspace.wits.ac.za/bitstream/handle/10539/7254/MOHUBEBETTYPhDTHESIS2009PDF.pdf?sequence=1	ahal4789@gmail.com
Rv2719c	Rv2719c	03420 (Nucleotide excision repair)	POSSIBLE CONSERVED MEMBRANE PROTEIN	Rv2720c; Rv2718c; Rv2719c	Protein-Protein (P-P)	Functional Linkage (Transcription)	operon(functional linkage)	NAS	PMID:16942606; PMID: 16885473; PMID: 12029045; PMID: 12427951	ahal4789@gmail.com
Rv2720	lexA	03420 (Nucleotide excision repair)	REPRESSOR LEXA	Rv2719c	Protein - Nucleic acid; Protein-Protein (P-P)	Functional Linkage (Regulatory)	Co-expression (Functional linkage)	IEP	PMID:16942606; PMID: 16885473; PMID: 12029045; PMID: 12427951	ahal4789@gmail.com
Rv2720	lexA	03420 (Nucleotide excision repair)	REPRESSOR LEXA	Rv2737c	Protein - Protein	Functional Linkage (Regulatory)	Co-expression (Functional linkage)	IEP	PMID:16942606; PMID: 14617159 http://pfam.sanger.ac.uk/family/PF03477.9	ahal4789@gmail.com
Rv2723	Rv2723		probable tellurium resistance protein	tellurium ions	Protein-Small Molecule (metabolite) (P-M)	Transient Complex	Co-expression (Functional linkage)	ISS	PMID: 10203839	ahal4789@gmail.com
Rv2725c	hflX		PROBABLE GTP-BINDING PROTEIN HFLX	Rv2724c; GTP	Protein- Protein	Functional Linkage (Regulatory)	operon(functional linkage)	NAS	PMID: 7984093; PMID: 15972512; PMID: 10518299	ahal4789@gmail.com
Rv2731	Rv2731	DNA repair	probable ATPase involved in DNA repair	DNA; ATP	Protein-Nucleic Acid	Functional Linkage (Transcription)	Co-occurrence (Functional linkage)	ISA	PMID: 9973609; PMID: 9781872	ahal4789@gmail.com
Rv2733c	Rv2733c	00970 (Aminoacyl-tRNA biosynthesis)	probable (dimethylallyl)adenosine tRNA methylthiotransferase	tRNA	Protein- Nucleic acid	Functional Linkage (Metabolic components in a pathway)	Co-occurrence (Functional linkage)	ISA	PMID: 11222759; http://pfam.sanger.ac.uk/protein?id=P67085	ahal4789@gmail.com
Rv2736c	recX	03440 (Homologous recombination)	recombination regulator RecX	Rv2737c	Protein - Protein	Functional Linkage (Regulatory)	Co-expression (Functional linkage)	IEP	PMID: 9140972; PMID: 12547390	balaganesh727@gmail.com
Rv2737A	Rv2737A	Iron Activation	Probable ferric iron reductase	Iron	Protein- Small molecule	Functional Linkage (Metabolic components in a pathway)	Co-occurrence (Functional linkage)	ISA	PMID:9990318; http://pfam.sanger.ac.uk/family?PF06276; PMID: 18253472	balaganesh727@gmail.com
Rv2737c	recA	03440 (Homologous recombination)	DNA recombination protein	Rv2720; Rv2736c	Protein - Protein	Functional Linkage (Regulatory)	Co-expression (Functional linkage)	IEP	PMID: 19105810; PMID: 14617159; PMID: 9140972; PMID: 12547390	balaganesh727@gmail.com
Rv2740			EPOXIDE HYDROLASE	Rv2740	Protein-Protein (P-P)				PMID: 16051262
Rv2743c	Rv2743c	Transcription	probable alanine rich transmembrane protein	Rv2744c; Rv2745c	Protein - Protein	Functional Linkage (Regulatory)	Co-expression (Functional linkage)	IEP	PMID: 11489128; PMID: 19332811	balaganesh727@gmail.com
Rv2743c	Rv2743c	Transcription	probable alanine rich transmembrane protein	Rv1221	Protein – Nucleic Acid (P-NA)	Functional Linkage (Regulatory)	Co-expression (Functional linkage)	IEP	PMID: 11489128	balaganesh727@gmail.com
Rv2744c	Rv2744c	Transcription	Putative PspA protein	Rv1221	Protein – Nucleic Acid (P-NA)	Functional Linkage (Regulatory)	Co-expression (Functional linkage)	IEP	PMID: 18657035; 11489128	balaganesh727@gmail.com
Rv2744c	Rv2744c	Transcription	Putative PspA protein	Rv2743c; Rv2745c	Protein - Protein	Functional Linkage (Regulatory)	Co-expression (Functional linkage)	IEP	PMID: 11489128; PMID: 19332811	balaganesh727@gmail.com
Rv2745c	Rv2745c	Transcription	transcriptional regulatory protein	Rv1221	Protein - Protein	Functional Linkage (Regulatory)	Co-expression (Functional linkage)	IEP	PMID: 19376862; PMID: 18657035; PMID: 11489128	balaganesh727@gmail.com
Rv2745c	Rv2745c	Transcription	transcriptional regulatory protein	Rv2743c; Rv2745c	Protein – Nucleic Acid (P-NA)	Functional Linkage (Regulatory)	Co-expression (Functional linkage)	IEP	PMID: 19332811	balaganesh727@gmail.com
Rv2748c	ftsK	cell division	POSSIBLE CELL DIVISION TRANSMEMBRANE PROTEIN FTSK	Rv3870	Protein - Protein	Structural Complex (one to pair)		RCA	PMID: 16428773	vizhi.gurusamy@gmail.com
Rv2754c			PROBABLE THYMIDYLATE SYNTHASE THYX (TS) (TSase)	Rv2754c	Protein-Protein (P-P)				PMID: 16139296
Rv2756c	hsdM	DNA restriction	POSSIBLE TYPE I RESTRICTION/MODIFICATION SYSTEM DNA METHYLASE HSDM (M PROTEIN) (DNA METHYLTRANSFERASE)	Rv2761c	Protein - Protein	Structural Complex (One of many)	Affinity purification (Physical interaction)	ISA	PMID: 2172084; PMID: 8336674; PMID:9837717	vizhi.gurusamy@gmail.com
Rv2756c	hsdM	DNA restriction	POSSIBLE TYPE I RESTRICTION/MODIFICATION SYSTEM DNA METHYLASE HSDM (M PROTEIN) (DNA METHYLTRANSFERASE)	DNA	Protein – Nucleic Acid (P-NA)	Functional Linkage (Regulatory)	Co-expression (Functional linkage)	ISA	PMID: 2172084	vizhi.gurusamy@gmail.com
Rv2757c	vapC21	TA system	POSSIBLE TOXIN VAPC21	Rv2758c	Protein - Protein	Functional Linkage (Inhibited by)	Co-expression (Functional linkage)	IEP	PMID: 15993073; PMID: 19016878	vizhi.gurusamy@gmail.com
Rv2758c	vapB21	TA system	POSSIBLE ANTITOXIN VAPB21	Rv2757c	Protein - Protein	Functional Linkage (Inhibits)	Co-expression (Functional linkage)	IEP	PMID: 15718296; PMID: 15993073	vizhi.gurusamy@gmail.com
Rv2760c	Rv2760c	Transcriptional regulation	Probable transcription factor protein with PIN domain	DNA	Protein – Nucleic Acid (P-NA)	Functional linkage (transcription regulation)		NAS	PMID: 14659018;PMID: 15993073	gaat3s@gmail.com
Rv2761c	hsdS	DNA restriction	type I restriction/modification system specificity determinant HsdS	Rv2756c; hsdR	Protein - Protein	Structural Complex (One of many)	Affinity purification (Physical interaction)	IDA	PMID: 8336674; PMID:9837717	gaat3s@gmail.com
Rv2761c	hsdS	DNA restriction	type I restriction/modification system specificity determinant HsdS	DNA	Protein - Nucleic Acid	Structural Complex (One of many)	Affinity purification (Physical interaction)	IDA	PMID: 8336674; PMID: 9837717	gaat3s@gmail.com
Rv2764c	thyA	00670 (One carbon pool by folate), 00240 (Pyrimidine metabolism)	THYMIDYLATE SYNTHASE	5-Fluoro-2′-deoxyuridine 5′-monophosphate (FdUMP)	Protein-Small Molecule (P-SM) (Protein - Ligand)	Functional Linkage (Inhibited by)	Spectrophotometric Assay	IDA	PMID: 18493582	vmevada102@gmail.com
Rv2764c	thyA	00670 (One carbon pool by folate), 00240 (Pyrimidine metabolism)	THYMIDYLATE SYNTHASE	folate-based 1843U89	Protein-Small Molecule (P-SM) (Protein - Ligand)	Functional Linkage (Inhibited by)	Spectrophotometric Assay	IDA	PMID: 18493582	vmevada102@gmail.com
Rv2765	Rv2765	[beta]-ketoadipate pathway	Alanine Rich Hydrolase	phenylmethylsulfonyl fluoride (PMSF)	Protein-Small Molecule (P-SM)	Functional Linkage (Inhibited by)	structural analysis	ISO	PMID: 15983415; PMID: 2380986	harsharohiratruefriend@gmail.com
Rv2768c	PPE43	03070 (Bacterial secretion system)	PPE family protein	Rv2769c	protein-protein	Structural Complex (one of many)	Operon (Functional linkage)	RCA	PMID: 16690741 ; PMID: 17105670	gaat3s@gmail.com
Rv2769c	PE27	03070 (Bacterial secretion system)	PE family protein	Rv2768c; Rv2770c	protein-protein	Structural Complex (one of many)	Operon (Functional linkage)	RCA	PMID: 16690741 ; PMID: 17105670	gaat3s@gmail.com
Rv2770c	PPE44	03070 (Bacterial secretion system)	PPE family protein	Rv2769c	protein-protein	Structural Complex (one of many)	Operon (Functional linkage)	RCA	PMID: 16690741 ; PMID: 17105670	gaat3s@gmail.com
Rv2773c			DIHYDRODIPICOLINATE REDUCTASE DAPB (DHPR)	Rv2773c	Protein-Protein (P-P)				PMID: 12962488
Rv2776c	Rv2776c	01100 (Metabolic pathways)	probable oxidoreductase	NAD	Protein-Small Molecule (metabolite) (P-M)			ISA	http://pfam.sanger.ac.uk/protein?id=O86347	priti.priety@gmail.com, ashwinigbhat@gmail.com
Rv2776c	Rv2776c	01100 (Metabolic pathways)	probable oxidoreductase	FAD	Protein-Small Molecule (metabolite) (P-M)			ISA	http://pfam.sanger.ac.uk/protein?id=O86347	priti.priety@gmail.com, ashwinigbhat@gmail.com
Rv2776c	Rv2776c	01100 (Metabolic pathways)	probable oxidoreductase	Fe-S	Protein-Small Molecule (metabolite) (P-M)			ISA	http://pfam.sanger.ac.uk/protein?id=O86347	priti.priety@gmail.com, ashwinigbhat@gmail.com
Rv2779c	Rv2779c	transcriptional regulation	transcriptional regulator, lrp/asnC-family	Rv2780	Protein – Nucleic Acid (P-NA); Protein-Protein (P-P)	Functional Linkage (regulatory)	Operon (Functional linkage)	ISO	PMID: 12193615	sumaavasthi@gmail.com
Rv2781c	Rv2781c	01100 (Metabolic pathways)	alanine rich oxidoreductase	Rv1395	Protein-Protein (P-P)	Functional Linkage (Transcription)		RCA	PMID: 12826660	sumaavasthi@gmail.com
Rv2782c	pepR		zinc protease/peptidase pepR	Peptide/Protein	Protein-Protein (P-P)	Functional Linkage (Post-translational modification)		ISA	PMID: 12193615; http://www.ncbi.nlm.nih.gov/sites/entrez?cmd=Retrieve&db=protein&dopt=GenPept&RID=V68KG6DE013&log%24=prottop&blast_rank=1&list_uids=15609919	sumaavasthi@gmail.com
Rv2785c	rpsO	03010 Ribosome	PROBABLE 30S RIBOSOMAL PROTEIN S15 RPSO	16S Ribosomal RNA	Protein - Nucleic Acid (P-NA)	Stable complex	Structural Analysis	ISO	PMID: 17259282	vmevada102@gmail.com
Rv2788	sirR	transcriptional regulation	transcriptional repressor sirR	Iron	Protein-Small Molecule	Functional Linkage (regulatory)	Structural Analysis	NAS	PMID: 19194009; PMID: 10419938	sumaavasthi@gmail.com
Rv2790c	ltp1		PROBABLE LIPID-TRANSFER PROTEIN LTP1 (Probable thiolase)	Lipids	Protein-Lipid (P-L)	Transient complex	Co-occurrence (Functional linkage)	TAS	PMID: 14642748	sourish10@gmail.com
Rv2791c	Rv2791c	DNA transposition	transposase	DNA	Protein – Nucleic Acid (P-NA)			ISA	http://pfam.sanger.ac.uk//family/PF07282;	sumaavasthi@gmail.com
Rv2792c	Rv2792c	03030 DNA Repair	resolvase	DNA	Protein – Nucleic Acid (P-NA)	Functional Linkage (inhibits)	Co-expression (Functional linkage)	ISA	PMID: 17504112 ; http://www.ncbi.nlm.nih.gov/sites/entrez?cmd=Retrieve&db=protein&dopt=GenPept&RID=V6AB0NBX016&log%24=prottop&blast_rank=1&list_uids=15609929	sumaavasthi@gmail.com
Rv2793c			PROBABLE TRNA PSEUDOURIDINE SYNTHASE B TRUB (TRNA PSEUDOURIDINE 55 SYNTHASE) (PSI55 SYNTHASE) (PSEUDOURIDYLATE SYNTHASE) (URACIL HYDROLYASE)	Rv2793c	Protein-Protein (P-P)				PMID: 15028724
Rv2794c	pptT	00061 (Fatty acid biosynthesis)	PHOSPHOPANTETHEINYL TRANSFERASE PPTT	Rv3800c	Protein-Protein	Functional Linkage(Activates)	Affinity purification (Physical interaction)	IDA	PMID: 16709676	shahanup86@gmail.com
Rv2800	Rv2800	Transcriptional Regulation	Probable Peptidase S15	Rv3574	Protein – Nucleic Acid (P-NA)	Functional Linkage (Transcription)	Co-expression (Functional linkage)	IEP	PMID: 17635188	sourish10@gmail.com
Rv2801c	mazF9	TA system	TOXIN MAZF9	Rv2801A	Protein-Protein	Functional Linkage (Inhibited by)	Co-expression (Functional linkage)	IEP	PMID: 20011113; PMID: 10943559; PMID: 20061486	shahanup86@gmail.com
Rv2805	Rv2805	Transposition pathway	Probable Integrase core domain	IS1604	Protein – Nucleic Acid (P-NA)	Transient complex	Co-occurrence (Functional linkage)	TAS	PMID: 11244052	sourish10@gmail.com
Rv2807	Rv2807		Probable Integrase core domain Protein	DNA	Protein – Nucleic Acid (P-NA)	Functional Linkage (Transcription)		ISA	http://pfam.sanger.ac.uk/family/PF00665.19; PMID: 7801124	razeeth.new@gmail.com
Rv2810c	Rv2810c	Transposition pathway	TRANSPOSASE	DNA	Protein - Nucleic Acid	Functional Linkage (Transcription)	Co-expression (Functional linkage)	ISA	http://www.ncbi.nlm.nih.gov/sites/entrez?cmd=Retrieve&db=protein&dopt=GenPept&RID=V6SF9XSE01N&log%24=prottop&blast_rank=1&list_uids=15609947	salluamity1@gmail.com
Rv2812	Rv2812	Transposition pathway	TRANSPOSASE	IS1604	Protein – Nucleic Acid (P-NA)	Transient complex	Co-occurrence (Functional linkage)	TAS	PMID: 11244052	sourish10@gmail.com
Rv2814c	Rv2814c	Transposition pathway	probable integrase	DNA	Protein – Nucleic Acid (P-NA)	Transient Complex		ISA	PMID: 10476032; http://pfam.sanger.ac.uk/protein?id=P0C5G8	salluamity1@gmail.com
Rv2815c	Rv2815c	Transposition pathway	TRANSPOSASE	DNA	Protein – Nucleic Acid (P-NA)	Transient Complex		ISA	PMID: 10476032	salluamity1@gmail.com
Rv2816c	Rv2816c	Transposition pathway	conserved hypothetical protein	IS6110 element	Protein-nucleic acid	Transient complex		TAS	PMID: 16704934; PMID: 11865421	salluamity1@gmail.com
Rv2817c	Rv2817c	Transposition pathway	conserved hypothetical protein	IS6110 element	Protein-nucleic acid	Transient complex		IGC	PMID: 16166535	salluamity1@gmail.com
Rv2818c	Rv2818c	Transposition pathway	conserved hypothetical protein	IS6110 element	Protein-nucleic acid	Transient complex		TAS	PMID: 11283094	salluamity1@gmail.com
Rv2819c	Rv2819c	Transposition pathway	conserved hypothetical protein	IS6110 element	Protein-nucleic acid	Transient complex		TAS	PMID: 11283094	salluamity1@gmail.com
Rv2820c	Rv2820c	DNA repair	possible CRISPR-associated RAMP Csm4 family protein	DNA	Protein-nucleic acid	Transient complex		RCA	PMID: 10921952; PMID: 16292354; http://pfam.sanger.ac.uk/family/PF03787.8 ;	sumaavasthi@gmail.com
Rv2821c	Rv2821c	DNA repair	possible CRISPR-associated RAMP Csm3 family protein	DNA	Protein-nucleic acid	Transient complex		RCA	PMID: 10921952; PMID: 16292354; http://pfam.sanger.ac.uk/family/PF03787.8 ;	sumaavasthi@gmail.com
Rv2822c	Rv2822c	DNA repair	possible CRISPR-associated RAMP Csm2 family protein	DNA	Protein-nucleic acid	Transient complex		RCA	PMID: 10921952; PMID: 16292354; http://pfam.sanger.ac.uk/family/PF03787.8 ;	sumaavasthi@gmail.com
Rv2823c	Rv2823c	DNA repair	possible CRISPR-associated RAMP Csm1 family protein	DNA	Protein-nucleic acid	Transient complex		RCA	PMID: 10921952; PMID: 16292354; http://pfam.sanger.ac.uk/family/PF03787.8 ;	sumaavasthi@gmail.com
Rv2824c	Rv2824c	DNA repair	possible CRISPR-associated protein Cas6	DNA	Protein-nucleic acid	Transient complex		RCA	PMID: 10921952; PMID: 16292354; http://pfam.sanger.ac.uk/family/PF03787.8 ;	sumaavasthi@gmail.com
Rv2827c	Rv2827c		probable DNA binding protein	DNA	Protein-nucleic acid	Transient complex	Structural analysis	IDA	PMID: 19184528; PMID: 16880548	sumaavasthi@gmail.com
Rv2829c	vapC22	TA System	POSSIBLE TOXIN VAPC22	Rv2830c	Protein-Protein(P-P)	Functional linkage (inhibits)	Spectrophotometric assay		PMID: 20011113	sumaavasthi@gmail.com
Rv2830c	vapB22	TA System	POSSIBLE ANTITOXIN VAPB22	Rv2829c	Protein-Protein(P-P)	Functional linkage (inhibited by)	Spectrophotometric assay		PMID: 20011113	sumaavasthi@gmail.com
Rv2834c	ugpE	02010(ABC transporters)	PROBABLE Sn-GLYCEROL-3-PHOSPHATE TRANSPORT INTEGRAL MEMBRANE PROTEIN ABC TRANSPORTER UGPE	glycerol-3-phosphate	Protein-Carbohydrate (P-C)	Transient complex		ISO	PMID: 10978546; PMID: 8407831	kaveri.verma@gmail.com/shahanup86@gmail.com
Rv2835c	ugpA	02010 (ABC transporters)	glycerol- 3-phosphate transporter ugpA	glycerol- 3-phosphate	protein-Small molecule	Transient complex		NAS	PMID: 10978546 ; PMID: 17557815	akankshajain.21@gmail.com/prabhakarsmail@gmail.com
Rv2836c	dinF	DNA repair	possible DNA-damage-inducible protein F	DNA	Protein-nucleic acid	regulatory	Microarray	IEP	PMID: 16428773	sumaavasthi@gmail.com
Rv2837c	Rv2837c	Nano RNA degradation	possible Ytq1 like nano-RNAse	nano RNA	Protein – Nucleic Acid (P-NA)	Transient complex	Spectrophotometry assay	IDA	http://www.med.miami.edu/mnbws/documents/MECHOLD.pdf	akankshajain.21@gmail.com
Rv2838c	rbfA	03010 (Ribosome)	Ribosome-binding factor A	16 S rRNA	Protein-nucleic acid	Strucutral complex( one of a many)	Structural analysis	IDA	PMID: 12628255	akvsangli@gmail.com
Rv2839c	infB	DNA repair	PROBABLE TRANSLATION INITIATION FACTOR INFB	Rv2841c	Protein-Protein(P-P)	Functional linkage ( regulatory)		ISA	http://ddr.nal.usda.gov/bitstream/10113/35847/1/IND44280851.pdf; PMID: 15840709 [; PMID: 10781540	akvsangli@gmail.com
Rv2840c	Rv2840c	DNA repair	conserved hypothetical protein	Rv2737c; Rv1638	Protein-Protein(P-P)	Transient complex		RCA	PMID: 15840709	akvsangli@gmail.com
Rv2841c	nusA	Transcriptional regulation	transcription factor	RNA	Protein-nucleic acid	Transient complex	Structural analysis	IDA	PMID: 16193062	akvsangli@gmail.com
Rv2842c	Rv2842c		probable RNA binding protein	RNA	Protein – Nucleic Acid (P-NA)	Transient complex		RCA	PMID: 14970381	akvsangli@gmail.com
Rv2843	Rv2843	twin-arginine translocation (Tat) pathway	PROBABLE CONSERVED TRANSMEMBRANE ALANINE RICH PROTEIN	Rv2844	Protein-protein( P-P)	Transient complex		TAS	PMID: 18658266	akvsangli@gmail.com
Rv2844	Rv2844	twin-arginine translocation (Tat) pathway	CONSERVED HYPOTHETICAL ALANINE RICH PROTEIN	Rv2843	Protein-protein( P-P)	Transient complex		TAS	PMID:18658266	akvsangli@gmail.com
Rv2850c	Rv2850c	00860 (Porphyrin and chlorophyll metabolism); 01100 (Metabolic pathways)	magnesium chelatase	Rv2710	Protein-Protein (P-P)	Functional Linkage (Regulatory)	Co-expression (Functional linkage)	IEP	PMID: 17993538	yashabhasin@gmail.com
RV2851c	RV2851c		GCN5-RELATED N-ACETYLTRANSFERASE	acyl-CoA	Protein-small molecule	Functional Linkage (Metabolic, Dependent for Substrate Generation)		NAS	PMID: 15581578	akvsangli@gmail.com
Rv2856	nicT	Nickel transport	POSSIBLE NICKEL-TRANSPORT INTEGRAL MEMBRANE PROTEIN NICT	Ni2+; Co2+	Protein-small molecule	Transient complex	Spectrophotometry	IDA	PMID: 17726022; PMID: 15353332	akvsangli@gmail.com
Rv2857c	Rv2857c	01040 (Biosynthesis of unsaturated fatty acids)	PROBABLE SHORT-CHAIN TYPE DEHYDROGENASE/ REDUCTASE	NADH	Protein-small molecule		Functional linkage	RCA	PMID: 12604213	akvsangli@gmail.com
Rv2859c	Rv2859c	Pup-proteasome pathway	possible amidotransferase	Rv2111c	Protein-Protein(P-P)	Functional Linkage (Post-translational modification)	Affinity purification (Physical interaction)	IPI	PMID: 20066036	akvsangli@gmail.com
Rv2861c	mapB	posttranslational modification	methionine aminopeptidase	methionine	Protein-small molecule	Transient complex	Structural analysis	IDA	PMID: 20038112 ; PMID:19688379	akvsangli@gmail.com
Rv2863	vapC23	TA System	possible toxin vapC23	Rv2862A	Protein-Protein(P-P)	Functional linkage (Inhibits)	Spectrophotometry	IDA	PMID: 19016878	akvsangli@gmail.com
Rv2864c	Rv2864c	cell wall biosynthesis	possible penicillin-binding lipoprotein	peptide	Protein-Protein(P-P)	Functional Linkage (Activation)	Spectrophotometry	IDA	PMID: 8947487 ; PMID: 19948807	akvsangli@gmail.com
Rv2865	relF	TA System	POSSIBLE ANTITOXIN RELB2	Rv2866	Protein-protein(P-P)	Functional linkage (inhibited by)	Spectrophotometric assay	IDA	PMID: 19114484	akvsangli@gmail.com
Rv2866	relG	TA System	POSSIBLE TOXIN RELE2	Rv2865	Protein-protein(P-P)	Functional linkage( inhibits)	Spectrophotometric assay	IDA	PMID: 19114484	akvsangli@gmail.com
Rv2867c	Rv2867c		GCN5-RELATED N-ACETYLTRANSFERASE	Acyl CoA	Protein-small molecule	Functional Linkage (Activation)		TAS	PMID: 15581578; PMID: 15283700	akvsangli@gmail.com
Rv2869c	rip		Zinc dependent metalloprotease	penicillin binding protein( PBP3)	Protein-protein(P-P)		Affinity purification (Physical interaction)	IPI	PMID: 16034419 ; PMID: 19496931	akvsangli@gmail.com
Rv2871	vapB43	TA system	probable antitoxin	Rv2872	Protein-protein(P-P)	Functional Linkage (inhibited by)	Gene Neighborhood (Functional linkage)	IGC	PMID: 20011113 ; PMID: 12917404	akankshajain.21@gmail.com
Rv2872	Rv2872	Transcription	CONSERVED HYPOTHETICAL PROTEIN WITH PIN DOMAIN	Rv2871; Rv2873; Rv2874	Protein-Protein	Structural Complex (one of many)	Gene Neighborhood (Functional linkage)	IEP	PMID:11557146	priti.priety@gmail.com
Rv2873	mpt83	03070 (Bacterial secretion system)	Cell surface lipoprotein MPT83	Rv2873; Rv2875; Rv2874	Protein-Protein	Structural Complex (one of many)	Gene Neighborhood (Functional linkage)	IEP	PMID:11557146	priti.priety@gmail.com
Rv2873	mpt83	03070 (Bacterial secretion system)	Cell surface lipoprotein MPT83	MBS43	Protein-Protein		Affinity purification (Physical interaction)	IPI	PMID:11557146;PMID: 11841695; PMID: 8633206; PMID: 15882422	shahanup86@gmail.com
Rv2873	mpt83	03070 (Bacterial secretion system)	Cell surface lipoprotein MPT83	Rv0445c	Protein-Protein	Functional Linkage (Regulatory)	Affinity purification (Physical interaction)	IPI	PMID: 18203833; PMID: 17158685	shahanup86@gmail.com
Rv2874	dipZ	Involved in Cytocrome-C Biogenesis	Protein dipZ	Rv2873; Rv2875; Rv2872	Protein-Protein	Structural Complex (one of many)	Gene Neighborhood (Functional linkage)	IEP	PMID:11557146	priti.priety@gmail.com
[truncated: 692 more rows]
