# Supplementary material for: Crowd Sourcing a New Paradigm for Interactome Driven Drug Target Identification in Mycobacterium tuberculosis
Source: PLoS One. 2012 Jul 11;7(7):e39808. doi: 10.1371/journal.pone.0039808 (PMC3395720; doi:10.1371/journal.pone.0039808)
Supplement: Table S2 — Rv Ids in lists b, b’, c, d and e as obtained from various sequence and structural level analysis of central proteins as potential drug targets from IPW and IPWSI as depicted in Figure 2 . (XLSX) [file pone.0039808.s002.xlsx]

## Sheet: Sheet1
List b	List b'	List c	List d	List e
Rv0014c	Rv0006	Rv0001	Rv3221A	Rv0001
Rv0757	Rv0014c	Rv0003		Rv0014c
Rv2031c	Rv0129c	Rv0014c		Rv0058
Rv3151	Rv0757	Rv0058		Rv0120c
Rv3871	Rv2150c	Rv0117		Rv0129c
	Rv3795	Rv0120c		Rv0352
		Rv0129c		Rv0363c
		Rv0142		Rv0465c
		Rv0160c		Rv0732
		Rv0170		Rv0757
		Rv0175		Rv0982
		Rv0178		Rv1221
		Rv0262c		Rv2069
		Rv0342		Rv2150c
		Rv0343		Rv2373c
		Rv0445c		Rv2710
		Rv0451c		Rv2882c
		Rv0465c		Rv2930
		Rv0466		Rv2939
		Rv0516c		Rv3223c
		Rv0732		Rv3286c
		Rv0736		Rv3604c
		Rv0757		Rv3824c
		Rv0902c		Rv3923c
		Rv0982		Rv3871
		Rv0996		Rv3911
		Rv1221
		Rv1222
		Rv1267c
		Rv1354c
		Rv1797
		Rv1801
		Rv1821
		Rv2069
		Rv2150c
		Rv2710
		Rv2882c
		Rv2930
		Rv2939
		Rv3100c
		Rv3223c
		Rv3286c
		Rv3482c
		Rv3584
		Rv3597c
		Rv3604c
		Rv3605c
		Rv3753c
		Rv3795
		Rv3824c
		Rv3835
		Rv3843c
		Rv3923c
		Rv0020c
		Rv0931c
		Rv0981
		Rv2031c
		Rv3151
		Rv3221A
		Rv3871
		Rv3874
		Rv3911
